# Supplementary material for: (η6-p-Cymene)bis­(trichlorido­stannyl)(triethoxy­phosphine-κP)ruthenium(II)
Source: Acta Crystallogr Sect E Struct Rep Online. 2009 Oct 23;65(Pt 11):m1418. doi: 10.1107/S1600536809042986 (PMC2971135; doi:10.1107/S1600536809042986)
Supplement: Supplementary file 1 [file e-65-m1418-sup1.cif]

##############################################################################
###                                                                        ###
###        Electronic paper (Acta Crystallographica Section E)             ###
###                                                                        ###
##############################################################################
#                                                                            #
# This CIF contains the data in a paper accepted for publication in Acta     #
# Crystallographica Section E. It conforms to the requirements of Notes      #
# for Authors for Section E, and has been peer reviewed under the auspices   #
# of the IUCr Commission on Journals.                                        #
#                                                                            #
# Full details of the Crystallographic Information File format               #
# are given in the paper "The Crystallographic Information File (CIF):       #
# a New Standard Archive File for Crystallography" by S. R. Hall, F. H.      #
# Allen and I. D. Brown [Acta Cryst. (1991), A47, 655-685].                  #
#                                                                            #
# The current version of the core CIF dictionary is obtainable from          #
# ftp://ftp.iucr.org/pub/cif_core.dic. The current version number is 2.4.    #
#                                                                            #
# Software is freely available for graphical display of the structure(s) in  #
# this CIF.  For information consult the CIF home page http://www.iucr.org/  #
# cif/home.html                                                              #
#                                                                            #
# This file may be used for bona fide research purposes within the           #
# scientific community so long as proper attribution is given to the journal # 
# article from which it was obtained.                                        #
#                                                                            #
##############################################################################
                                             
data_global
_audit_creation_method     'form.cif (version 2.0)'
_journal_data_validation_number     ?
_journal_date_recd_electronic     2009-10-15
_journal_date_accepted     2009-10-19
_journal_name_full     'Acta Crystallographica, Section E'
_journal_year     2009
_journal_volume     65
_journal_issue     11
_journal_page_first     m1418
_journal_page_last     m1418
_journal_paper_category     QM
_journal_coeditor_code     DN2502
_publ_contact_author
;
      Therrien, Bruno
      Institut de Chimie,
      Universit\'e de Neuch\\^atel,
      Case postale 158,
      CH-2009 Neuch\\^atel,
      Switzerland
;
_publ_contact_author_email     bruno.therrien@unine.ch
_publ_contact_author_fax     '+41 32 718 2511'
_publ_contact_author_phone     '+41 32 718 2499'
_publ_section_title
;\
(\h^6^-<i>p</i>-Cymene)bis(trichloridostannyl)(triethoxyphosphine-\
\k<i>P</i>)ruthenium(II)
;
loop_
    _publ_author_name
    _publ_author_address
    'Shapovalov, Sergey S.'
;
      Institut de Chimie,
      Universit\'e de Neuch\^atel,
      Case postale 158,
      CH-2009 Neuch\^atel,
      Switzerland
;
    'Therrien, Bruno'
;
      Institut de Chimie,
      Universit\'e de Neuch\^atel,
      Case postale 158,
      CH-2009 Neuch\^atel,
      Switzerland
;
data_I
_audit_creation_method     SHELXL-97
_chemical_name_systematic
;
(\h^6^-<i>p</i>-Cymene){bis(trichlorostannyl-<i>\kSn</i>)}
(triethylphosphite-<i>\kP</i>)ruthenium(II)
;
_chemical_name_common     ?
_chemical_formula_moiety     'C16 H29 Cl6 O3 P Ru Sn2'
_chemical_formula_sum     'C16 H29 Cl6 O3 P Ru Sn2'
_chemical_formula_iupac     '[Ru Sn2 (C10 H14) Cl6 (C6 H15 O3 P)]'
_chemical_formula_weight     851.51
_chemical_melting_point     ?
_symmetry_cell_setting     Orthorhombic
_symmetry_space_group_name_H-M     'P c 21 b'
_symmetry_space_group_name_Hall     'P -2bc -2c'
loop_
    _symmetry_equiv_pos_as_xyz
    'x, y, z'
    'x, y+1/2, -z+1/2'
    '-x, y, z+1/2'
    '-x, y+1/2, -z'
_cell_length_a     8.8928(4)
_cell_length_b     16.2936(6)
_cell_length_c     18.9520(11)
_cell_angle_alpha     90.00
_cell_angle_beta     90.00
_cell_angle_gamma     90.00
_cell_volume     2746.1(2)
_cell_formula_units_Z     4
_cell_measurement_reflns_used     28214
_cell_measurement_theta_min     1.25
_cell_measurement_theta_max     25.55
_cell_measurement_temperature     173(2)
_exptl_crystal_description     block
_exptl_crystal_colour     orange
_exptl_crystal_size_max     0.17
_exptl_crystal_size_mid     0.15
_exptl_crystal_size_min     0.08
_exptl_crystal_density_diffrn     2.060
_exptl_crystal_density_meas     ?
_exptl_crystal_density_method     'not measured'
_exptl_crystal_F_000     1640
_exptl_absorpt_coefficient_mu     3.006
_exptl_absorpt_correction_type     refdelf
_exptl_absorpt_process_details     'Walker & Stuart, 1983'
_exptl_absorpt_correction_T_min     0.616
_exptl_absorpt_correction_T_max     0.886
_exptl_special_details
;
A crystal was mounted at 173 K on a Stoe Image Plate Diffraction System (Stoe &
Cie, 2000) using Mo <i>K</i>\a graphite monochromated radiation. Image plate
distance 70 mm, \f oscillation scans 0 - 200\%, step \D\f = 1.2\%, 3 minutes
per frame.
;
_diffrn_ambient_temperature     173(2)
_diffrn_radiation_type     MoK\a
_diffrn_radiation_wavelength     0.71073
_diffrn_radiation_source     'fine-focus sealed tube'
_diffrn_radiation_monochromator     graphite
_diffrn_measurement_device_type     'STOE IPDS'
_diffrn_measurement_method     '\f oscillation'
_diffrn_detector_area_resol_mean     0.81
_diffrn_reflns_number     26284
_diffrn_reflns_av_R_equivalents     0.0311
_diffrn_reflns_av_sigmaI/netI     0.0241
_diffrn_reflns_theta_min     2.15
_diffrn_reflns_theta_max     25.15
_diffrn_reflns_theta_full     25.15
_diffrn_measured_fraction_theta_max     0.994
_diffrn_measured_fraction_theta_full     0.994
_diffrn_reflns_limit_h_min     -10
_diffrn_reflns_limit_h_max     10
_diffrn_reflns_limit_k_min     -19
_diffrn_reflns_limit_k_max     19
_diffrn_reflns_limit_l_min     -22
_diffrn_reflns_limit_l_max     22
_diffrn_standards_number     0
_diffrn_standards_interval_count     ?
_diffrn_standards_interval_time     0
_diffrn_standards_decay_%     0
_refine_special_details
;
Refinement of <i>F</i>^2^ against ALL reflections. The weighted <i>R</i>-factor
<i>wR</i> and goodness of fit <i>S</i> are based on <i>F</i>^2^, conventional
<i>R</i>-factors <i>R</i> are based on <i>F</i>, with <i>F</i> set to zero for
negative <i>F</i>^2^. The threshold expression of <i>F</i>^2^ >
\s(<i>F</i>^2^) is used only for calculating <i>R</i>-factors(gt) <i>etc</i>.
and is not relevant to the choice of reflections for refinement.
<i>R</i>-factors based on <i>F</i>^2^ are statistically about twice as large
as those based on <i>F</i>, and <i>R</i>- factors based on ALL data will be
even larger.
;
_reflns_number_total     4889
_reflns_number_gt     4558
_reflns_threshold_expression     I>2\s(I)
_refine_ls_structure_factor_coef     Fsqd
_refine_ls_matrix_type     full
_refine_ls_R_factor_all     0.0163
_refine_ls_R_factor_gt     0.0137
_refine_ls_wR_factor_gt     0.0240
_refine_ls_wR_factor_ref     0.0243
_refine_ls_goodness_of_fit_ref     0.893
_refine_ls_restrained_S_all     0.893
_refine_ls_number_reflns     4889
_refine_ls_number_parameters     268
_refine_ls_number_restraints     1
_refine_ls_hydrogen_treatment     constr
_refine_ls_weighting_scheme     calc
_refine_ls_weighting_details
                 'calc w=1/[\s^2^(Fo^2^)+(0.0108P)^2^] where P=(Fo^2^+2Fc^2^)/3'
_atom_sites_solution_hydrogens     geom
_atom_sites_solution_primary     direct
_atom_sites_solution_secondary     difmap
_refine_ls_shift/su_max     0.002
_refine_ls_shift/su_mean     0.000
_refine_diff_density_max     0.304
_refine_diff_density_min     -0.262
_refine_ls_extinction_method     none
_refine_ls_extinction_coef     ?
_refine_ls_abs_structure_details     'Flack (1983), 2326 Friedel pairs'
_refine_ls_abs_structure_Flack     -0.031(11)
loop_
    _atom_type_symbol
    _atom_type_description
    _atom_type_scat_dispersion_real
    _atom_type_scat_dispersion_imag
    _atom_type_scat_source
    'C' 'C' 0.0033 0.0016
                         'International Tables Vol C Tables 4.2.6.8 and 6.1.1.4'
    'H' 'H' 0.0000 0.0000
                         'International Tables Vol C Tables 4.2.6.8 and 6.1.1.4'
    'Cl' 'Cl' 0.1484 0.1585
                         'International Tables Vol C Tables 4.2.6.8 and 6.1.1.4'
    'O' 'O' 0.0106 0.0060
                         'International Tables Vol C Tables 4.2.6.8 and 6.1.1.4'
    'P' 'P' 0.1023 0.0942
                         'International Tables Vol C Tables 4.2.6.8 and 6.1.1.4'
    'Ru' 'Ru' -1.2594 0.8363
                         'International Tables Vol C Tables 4.2.6.8 and 6.1.1.4'
    'Sn' 'Sn' -0.6537 1.4246
                         'International Tables Vol C Tables 4.2.6.8 and 6.1.1.4'
_computing_data_collection     'EXPOSE (Stoe, 2000)'
_computing_cell_refinement     'CELL (Stoe, 2000)'
_computing_data_reduction     'INTEGRATE (Stoe, 2000)'
_computing_structure_solution     'SHELXS-97 (Sheldrick, 2008)'
_computing_structure_refinement     'SHELXL-97 (Sheldrick, 2008)'
_computing_molecular_graphics     'ORTEP (Farrugia, 1997)'
_computing_publication_material     'SHELXL-97 (Sheldrick, 2008)'
loop_
    _atom_site_type_symbol
    _atom_site_label
    _atom_site_fract_x
    _atom_site_fract_y
    _atom_site_fract_z
    _atom_site_U_iso_or_equiv
    _atom_site_adp_type
    _atom_site_calc_flag
    _atom_site_refinement_flags
    _atom_site_occupancy
    _atom_site_disorder_assembly
    _atom_site_disorder_group
    C C1 0.4369(3) 0.18963(16) 0.16104(15) 0.0213(6) Uani d . 1 . .
    C C2 0.5192(3) 0.15987(16) 0.21998(16) 0.0215(7) Uani d . 1 . .
    H H2 0.5780 0.1130 0.2148 0.026 Uiso calc R 1 . .
    C C3 0.5144(3) 0.19905(16) 0.28568(16) 0.0235(7) Uani d . 1 . .
    H H3 0.5705 0.1783 0.3230 0.028 Uiso calc R 1 . .
    C C4 0.4245(3) 0.27025(15) 0.29587(15) 0.0246(6) Uani d . 1 . .
    C C5 0.3507(3) 0.30259(17) 0.23696(16) 0.0248(7) Uani d . 1 . .
    H H5 0.2959 0.3509 0.2416 0.030 Uiso calc R 1 . .
    C C6 0.3579(3) 0.26348(17) 0.17084(16) 0.0239(7) Uani d . 1 . .
    H H6 0.3089 0.2872 0.1326 0.029 Uiso calc R 1 . .
    C C7 0.4264(4) 0.13923(18) 0.09405(16) 0.0297(7) Uani d . 1 . .
    H H7 0.5221 0.1103 0.0878 0.036 Uiso calc R 1 . .
    C C8 0.3037(4) 0.0751(2) 0.1061(2) 0.0446(9) Uani d . 1 . .
    H H8A 0.3280 0.0429 0.1470 0.067 Uiso calc R 1 . .
    H H8B 0.2969 0.0399 0.0656 0.067 Uiso calc R 1 . .
    H H8C 0.2090 0.1021 0.1133 0.067 Uiso calc R 1 . .
    C C9 0.3967(4) 0.1888(2) 0.02797(17) 0.0429(9) Uani d . 1 . .
    H H9A 0.2987 0.2133 0.0308 0.064 Uiso calc R 1 . .
    H H9B 0.4014 0.1535 -0.0125 0.064 Uiso calc R 1 . .
    H H9C 0.4713 0.2311 0.0237 0.064 Uiso calc R 1 . .
    C C10 0.4063(4) 0.30860(18) 0.36759(16) 0.0366(8) Uani d . 1 . .
    H H10A 0.3943 0.3669 0.3626 0.055 Uiso calc R 1 . .
    H H10B 0.4938 0.2974 0.3956 0.055 Uiso calc R 1 . .
    H H10C 0.3191 0.2860 0.3903 0.055 Uiso calc R 1 . .
    C C11 0.8662(5) 0.1675(3) 0.0268(2) 0.0730(15) Uani d . 1 . .
    H H11A 0.9162 0.2135 0.0044 0.088 Uiso calc R 1 . .
    H H11B 0.9420 0.1349 0.0507 0.088 Uiso calc R 1 . .
    C C12 0.7944(6) 0.1187(3) -0.0257(2) 0.0658(13) Uani d . 1 . .
    H H12A 0.7593 0.0685 -0.0048 0.099 Uiso calc R 1 . .
    H H12B 0.8648 0.1063 -0.0625 0.099 Uiso calc R 1 . .
    H H12C 0.7107 0.1483 -0.0450 0.099 Uiso calc R 1 . .
    C C21 0.9359(3) 0.15199(17) 0.21738(17) 0.0309(7) Uani d . 1 . .
    H H21A 0.9312 0.1043 0.1869 0.037 Uiso calc R 1 . .
    H H21B 0.8448 0.1535 0.2455 0.037 Uiso calc R 1 . .
    C C22 1.0695(3) 0.14577(18) 0.26462(17) 0.0325(7) Uani d . 1 . .
    H H22A 1.1587 0.1395 0.2366 0.049 Uiso calc R 1 . .
    H H22B 1.0584 0.0991 0.2951 0.049 Uiso calc R 1 . .
    H H22C 1.0774 0.1947 0.2926 0.049 Uiso calc R 1 . .
    C C31 1.0134(3) 0.3573(3) 0.07419(19) 0.0437(8) Uani d . 1 . .
    H H31A 1.0585 0.3066 0.0577 0.052 Uiso calc R 1 . .
    H H31B 1.0763 0.3795 0.1114 0.052 Uiso calc R 1 . .
    C C32 1.0025(5) 0.4164(2) 0.0157(2) 0.0662(13) Uani d . 1 . .
    H H32A 0.9432 0.3932 -0.0216 0.099 Uiso calc R 1 . .
    H H32B 1.1015 0.4286 -0.0016 0.099 Uiso calc R 1 . .
    H H32C 0.9558 0.4659 0.0322 0.099 Uiso calc R 1 . .
    Cl Cl1 0.84138(10) 0.27207(5) 0.38910(4) 0.0376(2) Uani d . 1 . .
    Cl Cl2 1.01393(8) 0.41297(5) 0.26911(5) 0.0376(2) Uani d . 1 . .
    Cl Cl3 0.68442(9) 0.47149(4) 0.35712(4) 0.03178(17) Uani d . 1 . .
    Cl Cl4 0.74952(9) 0.53595(4) 0.14312(5) 0.03448(18) Uani d . 1 . .
    Cl Cl5 0.36171(9) 0.50447(5) 0.17470(5) 0.03609(19) Uani d . 1 . .
    Cl Cl6 0.52068(10) 0.42482(6) 0.01852(4) 0.0458(2) Uani d . 1 . .
    O O1 0.7587(2) 0.19798(12) 0.07832(11) 0.0317(5) Uani d . 1 . .
    O O2 0.9464(2) 0.22647(11) 0.17462(10) 0.0241(4) Uani d . 1 . .
    O O3 0.8625(2) 0.34124(12) 0.10127(10) 0.0284(5) Uani d . 1 . .
    P P1 0.79832(8) 0.26190(4) 0.13825(4) 0.02059(16) Uani d . 1 . .
    Ru Ru1 0.59449(2) 0.290061(12) 0.205038(11) 0.01667(5) Uani d . 1 . .
    Sn Sn1 0.775835(19) 0.357677(11) 0.292932(10) 0.02028(4) Uani d . 1 . .
    Sn Sn2 0.57536(2) 0.427118(11) 0.139400(9) 0.02059(4) Uani d . 1 . .
loop_
    _atom_site_aniso_label
    _atom_site_aniso_U_11
    _atom_site_aniso_U_22
    _atom_site_aniso_U_33
    _atom_site_aniso_U_12
    _atom_site_aniso_U_13
    _atom_site_aniso_U_23
    C1 0.0156(14) 0.0210(15) 0.0272(16) -0.0021(12) -0.0001(13) -0.0017(12)
    C2 0.0201(15) 0.0139(14) 0.0306(19) -0.0004(11) 0.0004(13) 0.0023(12)
    C3 0.0260(16) 0.0221(15) 0.0224(17) -0.0048(12) 0.0017(14) 0.0062(14)
    C4 0.0224(15) 0.0224(16) 0.0292(16) -0.0051(12) 0.0087(14) -0.0015(12)
    C5 0.0150(14) 0.0216(16) 0.0378(17) 0.0000(12) 0.0064(12) -0.0023(13)
    C6 0.0146(14) 0.0235(16) 0.0337(18) -0.0006(12) -0.0033(13) 0.0025(13)
    C7 0.0255(17) 0.0334(17) 0.0302(18) 0.0005(14) -0.0040(14) -0.0062(13)
    C8 0.0368(19) 0.046(2) 0.051(2) -0.0132(16) 0.0022(18) -0.0195(19)
    C9 0.052(2) 0.048(2) 0.0291(19) 0.0073(18) -0.0113(17) -0.0041(15)
    C10 0.0404(19) 0.0359(19) 0.0334(18) -0.0027(15) 0.0139(16) -0.0040(14)
    C11 0.036(2) 0.110(4) 0.073(3) -0.001(2) 0.016(2) -0.063(3)
    C12 0.085(4) 0.072(3) 0.041(3) 0.031(2) 0.001(2) -0.020(2)
    C21 0.0260(17) 0.0215(15) 0.045(2) 0.0014(13) 0.0013(15) 0.0075(13)
    C22 0.0243(17) 0.0323(16) 0.0409(19) 0.0047(14) -0.0020(15) 0.0071(14)
    C31 0.0286(17) 0.054(2) 0.0482(19) 0.0020(18) 0.0162(15) 0.0070(19)
    C32 0.079(3) 0.039(2) 0.080(3) 0.006(2) 0.052(2) 0.014(2)
    Cl1 0.0505(5) 0.0333(5) 0.0291(4) 0.0047(4) -0.0129(4) 0.0055(3)
    Cl2 0.0212(4) 0.0391(5) 0.0525(5) -0.0038(3) 0.0032(3) -0.0062(4)
    Cl3 0.0368(4) 0.0253(4) 0.0333(4) 0.0046(3) 0.0050(4) -0.0061(3)
    Cl4 0.0323(4) 0.0228(4) 0.0483(5) -0.0040(3) 0.0031(4) -0.0032(3)
    Cl5 0.0298(4) 0.0277(4) 0.0508(5) 0.0096(3) 0.0034(4) 0.0030(4)
    Cl6 0.0752(6) 0.0395(4) 0.0226(4) 0.0001(5) -0.0111(4) 0.0019(4)
    O1 0.0262(12) 0.0389(12) 0.0301(12) 0.0032(9) 0.0032(10) -0.0136(9)
    O2 0.0196(11) 0.0235(10) 0.0292(11) 0.0023(9) 0.0018(8) 0.0016(9)
    O3 0.0219(10) 0.0313(12) 0.0319(11) 0.0030(9) 0.0075(9) 0.0068(9)
    P1 0.0188(4) 0.0223(4) 0.0207(4) 0.0027(3) 0.0016(3) -0.0012(3)
    Ru1 0.01642(11) 0.01575(10) 0.01784(11) 0.00187(9) 0.00057(9) 0.00037(10)
    Sn1 0.02014(9) 0.02031(9) 0.02040(9) 0.00166(9) -0.00160(8) -0.00163(10)
    Sn2 0.02466(10) 0.01701(8) 0.02010(9) 0.00180(9) -0.00106(9) 0.00119(9)
_geom_special_details
;
All e.s.d.'s (except the e.s.d. in the dihedral angle between two l.s. planes)
are estimated using the full covariance matrix. The cell e.s.d.'s are taken
into account individually in the estimation of e.s.d.'s in distances, angles
and torsion angles; correlations between e.s.d.'s in cell parameters are only
used when they are defined by crystal symmetry. An approximate (isotropic)
treatment of cell e.s.d.'s is used for estimating e.s.d.'s involving l.s.
planes.
;
loop_
    _geom_bond_atom_site_label_1
    _geom_bond_atom_site_label_2
    _geom_bond_site_symmetry_2
    _geom_bond_distance
    _geom_bond_publ_flag
    C1 C6 . 1.406(4) ?
    C1 C2 . 1.421(4) ?
    C1 C7 . 1.515(4) ?
    C1 Ru1 . 2.310(3) ?
    C2 C3 . 1.400(4) ?
    C2 Ru1 . 2.242(3) ?
    C2 H2 . 0.9300 ?
    C3 C4 . 1.422(4) ?
    C3 Ru1 . 2.246(3) ?
    C3 H3 . 0.9300 ?
    C4 C5 . 1.398(4) ?
    C4 C10 . 1.505(4) ?
    C4 Ru1 . 2.314(3) ?
    C5 C6 . 1.407(4) ?
    C5 Ru1 . 2.260(3) ?
    C5 H5 . 0.9300 ?
    C6 Ru1 . 2.244(3) ?
    C6 H6 . 0.9300 ?
    C7 C9 . 1.513(4) ?
    C7 C8 . 1.528(5) ?
    C7 H7 . 0.9800 ?
    C8 H8A . 0.9600 ?
    C8 H8B . 0.9600 ?
    C8 H8C . 0.9600 ?
    C9 H9A . 0.9600 ?
    C9 H9B . 0.9600 ?
    C9 H9C . 0.9600 ?
    C10 H10A . 0.9600 ?
    C10 H10B . 0.9600 ?
    C10 H10C . 0.9600 ?
    C11 C12 . 1.424(5) ?
    C11 O1 . 1.454(4) ?
    C11 H11A . 0.9700 ?
    C11 H11B . 0.9700 ?
    C12 H12A . 0.9600 ?
    C12 H12B . 0.9600 ?
    C12 H12C . 0.9600 ?
    C21 O2 . 1.462(3) ?
    C21 C22 . 1.491(4) ?
    C21 H21A . 0.9700 ?
    C21 H21B . 0.9700 ?
    C22 H22A . 0.9600 ?
    C22 H22B . 0.9600 ?
    C22 H22C . 0.9600 ?
    C31 O3 . 1.461(3) ?
    C31 C32 . 1.471(5) ?
    C31 H31A . 0.9700 ?
    C31 H31B . 0.9700 ?
    C32 H32A . 0.9600 ?
    C32 H32B . 0.9600 ?
    C32 H32C . 0.9600 ?
    Cl1 Sn1 . 2.3679(8) ?
    Cl2 Sn1 . 2.3449(8) ?
    Cl3 Sn1 . 2.3621(7) ?
    Cl4 Sn2 . 2.3555(8) ?
    Cl5 Sn2 . 2.3761(8) ?
    Cl6 Sn2 . 2.3422(7) ?
    O1 P1 . 1.581(2) ?
    O2 P1 . 1.595(2) ?
    O3 P1 . 1.577(2) ?
    P1 Ru1 . 2.2579(8) ?
    Ru1 Sn2 . 2.5619(3) ?
    Ru1 Sn1 . 2.5669(3) ?
loop_
    _geom_angle_atom_site_label_1
    _geom_angle_atom_site_label_2
    _geom_angle_atom_site_label_3
    _geom_angle_site_symmetry_1
    _geom_angle_site_symmetry_3
    _geom_angle
    _geom_angle_publ_flag
    C6 C1 C2 . . 116.5(3) ?
    C6 C1 C7 . . 122.9(3) ?
    C2 C1 C7 . . 120.4(3) ?
    C6 C1 Ru1 . . 69.48(16) ?
    C2 C1 Ru1 . . 69.24(15) ?
    C7 C1 Ru1 . . 136.4(2) ?
    C3 C2 C1 . . 121.8(3) ?
    C3 C2 Ru1 . . 71.95(15) ?
    C1 C2 Ru1 . . 74.43(16) ?
    C3 C2 H2 . . 119.1 ?
    C1 C2 H2 . . 119.1 ?
    Ru1 C2 H2 . . 126.5 ?
    C2 C3 C4 . . 120.7(3) ?
    C2 C3 Ru1 . . 71.70(15) ?
    C4 C3 Ru1 . . 74.46(16) ?
    C2 C3 H3 . . 119.7 ?
    C4 C3 H3 . . 119.7 ?
    Ru1 C3 H3 . . 126.0 ?
    C5 C4 C3 . . 117.6(3) ?
    C5 C4 C10 . . 121.0(3) ?
    C3 C4 C10 . . 121.5(3) ?
    C5 C4 Ru1 . . 70.11(15) ?
    C3 C4 Ru1 . . 69.24(15) ?
    C10 C4 Ru1 . . 133.19(19) ?
    C4 C5 C6 . . 121.3(3) ?
    C4 C5 Ru1 . . 74.31(16) ?
    C6 C5 Ru1 . . 71.18(16) ?
    C4 C5 H5 . . 119.4 ?
    C6 C5 H5 . . 119.4 ?
    Ru1 C5 H5 . . 127.2 ?
    C1 C6 C5 . . 121.9(3) ?
    C1 C6 Ru1 . . 74.60(17) ?
    C5 C6 Ru1 . . 72.41(16) ?
    C1 C6 H6 . . 119.1 ?
    C5 C6 H6 . . 119.1 ?
    Ru1 C6 H6 . . 125.8 ?
    C9 C7 C1 . . 114.5(3) ?
    C9 C7 C8 . . 111.3(3) ?
    C1 C7 C8 . . 106.9(3) ?
    C9 C7 H7 . . 108.0 ?
    C1 C7 H7 . . 108.0 ?
    C8 C7 H7 . . 108.0 ?
    C7 C8 H8A . . 109.5 ?
    C7 C8 H8B . . 109.5 ?
    H8A C8 H8B . . 109.5 ?
    C7 C8 H8C . . 109.5 ?
    H8A C8 H8C . . 109.5 ?
    H8B C8 H8C . . 109.5 ?
    C7 C9 H9A . . 109.5 ?
    C7 C9 H9B . . 109.5 ?
    H9A C9 H9B . . 109.5 ?
    C7 C9 H9C . . 109.5 ?
    H9A C9 H9C . . 109.5 ?
    H9B C9 H9C . . 109.5 ?
    C4 C10 H10A . . 109.5 ?
    C4 C10 H10B . . 109.5 ?
    H10A C10 H10B . . 109.5 ?
    C4 C10 H10C . . 109.5 ?
    H10A C10 H10C . . 109.5 ?
    H10B C10 H10C . . 109.5 ?
    C12 C11 O1 . . 111.4(3) ?
    C12 C11 H11A . . 109.3 ?
    O1 C11 H11A . . 109.3 ?
    C12 C11 H11B . . 109.3 ?
    O1 C11 H11B . . 109.3 ?
    H11A C11 H11B . . 108.0 ?
    C11 C12 H12A . . 109.5 ?
    C11 C12 H12B . . 109.5 ?
    H12A C12 H12B . . 109.5 ?
    C11 C12 H12C . . 109.5 ?
    H12A C12 H12C . . 109.5 ?
    H12B C12 H12C . . 109.5 ?
    O2 C21 C22 . . 109.8(2) ?
    O2 C21 H21A . . 109.7 ?
    C22 C21 H21A . . 109.7 ?
    O2 C21 H21B . . 109.7 ?
    C22 C21 H21B . . 109.7 ?
    H21A C21 H21B . . 108.2 ?
    C21 C22 H22A . . 109.5 ?
    C21 C22 H22B . . 109.5 ?
    H22A C22 H22B . . 109.5 ?
    C21 C22 H22C . . 109.5 ?
    H22A C22 H22C . . 109.5 ?
    H22B C22 H22C . . 109.5 ?
    O3 C31 C32 . . 108.7(3) ?
    O3 C31 H31A . . 109.9 ?
    C32 C31 H31A . . 109.9 ?
    O3 C31 H31B . . 109.9 ?
    C32 C31 H31B . . 109.9 ?
    H31A C31 H31B . . 108.3 ?
    C31 C32 H32A . . 109.5 ?
    C31 C32 H32B . . 109.5 ?
    H32A C32 H32B . . 109.5 ?
    C31 C32 H32C . . 109.5 ?
    H32A C32 H32C . . 109.5 ?
    H32B C32 H32C . . 109.5 ?
    C11 O1 P1 . . 124.1(2) ?
    C21 O2 P1 . . 119.14(17) ?
    C31 O3 P1 . . 129.4(2) ?
    O3 P1 O1 . . 107.53(12) ?
    O3 P1 O2 . . 100.96(10) ?
    O1 P1 O2 . . 104.84(11) ?
    O3 P1 Ru1 . . 111.89(8) ?
    O1 P1 Ru1 . . 110.96(8) ?
    O2 P1 Ru1 . . 119.63(8) ?
    C2 Ru1 C6 . . 64.79(10) ?
    C2 Ru1 C3 . . 36.35(9) ?
    C6 Ru1 C3 . . 76.80(11) ?
    C2 Ru1 P1 . . 96.78(8) ?
    C6 Ru1 P1 . . 123.48(8) ?
    C3 Ru1 P1 . . 120.14(8) ?
    C2 Ru1 C5 . . 76.43(10) ?
    C6 Ru1 C5 . . 36.41(10) ?
    C3 Ru1 C5 . . 64.73(10) ?
    P1 Ru1 C5 . . 159.80(8) ?
    C2 Ru1 C1 . . 36.34(10) ?
    C6 Ru1 C1 . . 35.93(10) ?
    C3 Ru1 C1 . . 65.51(11) ?
    P1 Ru1 C1 . . 98.08(7) ?
    C5 Ru1 C1 . . 65.09(10) ?
    C2 Ru1 C4 . . 65.10(10) ?
    C6 Ru1 C4 . . 64.86(10) ?
    C3 Ru1 C4 . . 36.30(10) ?
    P1 Ru1 C4 . . 155.96(7) ?
    C5 Ru1 C4 . . 35.58(10) ?
    C1 Ru1 C4 . . 76.90(10) ?
    C2 Ru1 Sn2 . . 150.01(8) ?
    C6 Ru1 Sn2 . . 88.03(7) ?
    C3 Ru1 Sn2 . . 152.26(7) ?
    P1 Ru1 Sn2 . . 87.608(19) ?
    C5 Ru1 Sn2 . . 89.28(7) ?
    C1 Ru1 Sn2 . . 113.70(7) ?
    C4 Ru1 Sn2 . . 116.07(6) ?
    C2 Ru1 Sn1 . . 120.77(8) ?
    C6 Ru1 Sn1 . . 149.24(8) ?
    C3 Ru1 Sn1 . . 92.35(8) ?
    P1 Ru1 Sn1 . . 86.94(2) ?
    C5 Ru1 Sn1 . . 112.96(8) ?
    C1 Ru1 Sn1 . . 156.83(7) ?
    C4 Ru1 Sn1 . . 89.29(7) ?
    Sn2 Ru1 Sn1 . . 89.009(9) ?
    Cl2 Sn1 Cl3 . . 96.22(3) ?
    Cl2 Sn1 Cl1 . . 98.76(3) ?
    Cl3 Sn1 Cl1 . . 98.67(3) ?
    Cl2 Sn1 Ru1 . . 127.39(2) ?
    Cl3 Sn1 Ru1 . . 117.06(2) ?
    Cl1 Sn1 Ru1 . . 113.66(2) ?
    Cl6 Sn2 Cl4 . . 100.24(3) ?
    Cl6 Sn2 Cl5 . . 96.77(3) ?
    Cl4 Sn2 Cl5 . . 96.78(3) ?
    Cl6 Sn2 Ru1 . . 118.34(3) ?
    Cl4 Sn2 Ru1 . . 126.73(2) ?
    Cl5 Sn2 Ru1 . . 112.26(2) ?
loop_
    _geom_torsion_atom_site_label_1
    _geom_torsion_atom_site_label_2
    _geom_torsion_atom_site_label_3
    _geom_torsion_atom_site_label_4
    _geom_torsion_site_symmetry_1
    _geom_torsion_site_symmetry_2
    _geom_torsion_site_symmetry_3
    _geom_torsion_site_symmetry_4
    _geom_torsion
    _geom_torsion_publ_flag
    C6 C1 C2 C3 . . . . 3.9(4) ?
    C7 C1 C2 C3 . . . . -171.0(3) ?
    Ru1 C1 C2 C3 . . . . 56.5(2) ?
    C6 C1 C2 Ru1 . . . . -52.6(2) ?
    C7 C1 C2 Ru1 . . . . 132.5(3) ?
    C1 C2 C3 C4 . . . . 0.7(4) ?
    Ru1 C2 C3 C4 . . . . 58.4(2) ?
    C1 C2 C3 Ru1 . . . . -57.7(3) ?
    C2 C3 C4 C5 . . . . -4.5(4) ?
    Ru1 C3 C4 C5 . . . . 52.5(2) ?
    C2 C3 C4 C10 . . . . 174.2(3) ?
    Ru1 C3 C4 C10 . . . . -128.8(3) ?
    C2 C3 C4 Ru1 . . . . -57.0(2) ?
    C3 C4 C5 C6 . . . . 3.6(4) ?
    C10 C4 C5 C6 . . . . -175.1(3) ?
    Ru1 C4 C5 C6 . . . . 55.8(2) ?
    C3 C4 C5 Ru1 . . . . -52.1(2) ?
    C10 C4 C5 Ru1 . . . . 129.2(2) ?
    C2 C1 C6 C5 . . . . -4.8(4) ?
    C7 C1 C6 C5 . . . . 170.0(3) ?
    Ru1 C1 C6 C5 . . . . -57.3(2) ?
    C2 C1 C6 Ru1 . . . . 52.5(2) ?
    C7 C1 C6 Ru1 . . . . -132.7(3) ?
    C4 C5 C6 C1 . . . . 1.1(4) ?
    Ru1 C5 C6 C1 . . . . 58.3(3) ?
    C4 C5 C6 Ru1 . . . . -57.2(2) ?
    C6 C1 C7 C9 . . . . 30.2(4) ?
    C2 C1 C7 C9 . . . . -155.2(3) ?
    Ru1 C1 C7 C9 . . . . -64.1(4) ?
    C6 C1 C7 C8 . . . . -93.6(4) ?
    C2 C1 C7 C8 . . . . 81.0(3) ?
    Ru1 C1 C7 C8 . . . . 172.1(2) ?
    C12 C11 O1 P1 . . . . -172.8(3) ?
    C22 C21 O2 P1 . . . . -161.1(2) ?
    C32 C31 O3 P1 . . . . 151.6(3) ?
    C31 O3 P1 O1 . . . . -80.5(3) ?
    C31 O3 P1 O2 . . . . 29.0(3) ?
    C31 O3 P1 Ru1 . . . . 157.4(2) ?
    C11 O1 P1 O3 . . . . 57.4(3) ?
    C11 O1 P1 O2 . . . . -49.4(3) ?
    C11 O1 P1 Ru1 . . . . -179.9(3) ?
    C21 O2 P1 O3 . . . . 178.3(2) ?
    C21 O2 P1 O1 . . . . -70.1(2) ?
    C21 O2 P1 Ru1 . . . . 55.1(2) ?
    C3 C2 Ru1 C6 . . . . -102.3(2) ?
    C1 C2 Ru1 C6 . . . . 29.49(17) ?
    C1 C2 Ru1 C3 . . . . 131.8(3) ?
    C3 C2 Ru1 P1 . . . . 133.74(17) ?
    C1 C2 Ru1 P1 . . . . -94.43(16) ?
    C3 C2 Ru1 C5 . . . . -65.61(19) ?
    C1 C2 Ru1 C5 . . . . 66.22(18) ?
    C3 C2 Ru1 C1 . . . . -131.8(3) ?
    C3 C2 Ru1 C4 . . . . -29.75(18) ?
    C1 C2 Ru1 C4 . . . . 102.09(19) ?
    C3 C2 Ru1 Sn2 . . . . -129.25(16) ?
    C1 C2 Ru1 Sn2 . . . . 2.6(3) ?
    C3 C2 Ru1 Sn1 . . . . 43.3(2) ?
    C1 C2 Ru1 Sn1 . . . . 175.09(14) ?
    C1 C6 Ru1 C2 . . . . -29.81(17) ?
    C5 C6 Ru1 C2 . . . . 101.62(19) ?
    C1 C6 Ru1 C3 . . . . -66.31(18) ?
    C5 C6 Ru1 C3 . . . . 65.12(17) ?
    C1 C6 Ru1 P1 . . . . 51.28(19) ?
    C5 C6 Ru1 P1 . . . . -177.29(13) ?
    C1 C6 Ru1 C5 . . . . -131.4(3) ?
    C5 C6 Ru1 C1 . . . . 131.4(3) ?
    C1 C6 Ru1 C4 . . . . -102.77(19) ?
    C5 C6 Ru1 C4 . . . . 28.66(16) ?
    C1 C6 Ru1 Sn2 . . . . 137.11(17) ?
    C5 C6 Ru1 Sn2 . . . . -91.46(16) ?
    C1 C6 Ru1 Sn1 . . . . -138.14(15) ?
    C5 C6 Ru1 Sn1 . . . . -6.7(3) ?
    C4 C3 Ru1 C2 . . . . -130.5(3) ?
    C2 C3 Ru1 C6 . . . . 65.21(19) ?
    C4 C3 Ru1 C6 . . . . -65.32(17) ?
    C2 C3 Ru1 P1 . . . . -56.1(2) ?
    C4 C3 Ru1 P1 . . . . 173.41(14) ?
    C2 C3 Ru1 C5 . . . . 101.8(2) ?
    C4 C3 Ru1 C5 . . . . -28.77(16) ?
    C2 C3 Ru1 C1 . . . . 29.02(18) ?
    C4 C3 Ru1 C1 . . . . -101.51(18) ?
    C2 C3 Ru1 C4 . . . . 130.5(3) ?
    C2 C3 Ru1 Sn2 . . . . 123.76(18) ?
    C4 C3 Ru1 Sn2 . . . . -6.8(3) ?
    C2 C3 Ru1 Sn1 . . . . -143.89(17) ?
    C4 C3 Ru1 Sn1 . . . . 85.58(16) ?
    O3 P1 Ru1 C2 . . . . 166.35(11) ?
    O1 P1 Ru1 C2 . . . . 46.25(12) ?
    O2 P1 Ru1 C2 . . . . -75.99(11) ?
    O3 P1 Ru1 C6 . . . . 102.18(12) ?
    O1 P1 Ru1 C6 . . . . -17.93(13) ?
    O2 P1 Ru1 C6 . . . . -140.17(12) ?
    O3 P1 Ru1 C3 . . . . -163.96(12) ?
    O1 P1 Ru1 C3 . . . . 75.93(13) ?
    O2 P1 Ru1 C3 . . . . -46.31(13) ?
    O3 P1 Ru1 C5 . . . . 97.5(2) ?
    O1 P1 Ru1 C5 . . . . -22.6(2) ?
    O2 P1 Ru1 C5 . . . . -144.8(2) ?
    O3 P1 Ru1 C1 . . . . 129.72(11) ?
    O1 P1 Ru1 C1 . . . . 9.61(12) ?
    O2 P1 Ru1 C1 . . . . -112.63(11) ?
    O3 P1 Ru1 C4 . . . . -154.36(19) ?
    O1 P1 Ru1 C4 . . . . 85.5(2) ?
    O2 P1 Ru1 C4 . . . . -36.7(2) ?
    O3 P1 Ru1 Sn2 . . . . 16.12(8) ?
    O1 P1 Ru1 Sn2 . . . . -103.99(9) ?
    O2 P1 Ru1 Sn2 . . . . 133.78(9) ?
    O3 P1 Ru1 Sn1 . . . . -73.01(9) ?
    O1 P1 Ru1 Sn1 . . . . 166.88(9) ?
    O2 P1 Ru1 Sn1 . . . . 44.64(9) ?
    C4 C5 Ru1 C2 . . . . 65.99(16) ?
    C6 C5 Ru1 C2 . . . . -65.73(17) ?
    C4 C5 Ru1 C6 . . . . 131.7(2) ?
    C4 C5 Ru1 C3 . . . . 29.33(15) ?
    C6 C5 Ru1 C3 . . . . -102.39(18) ?
    C4 C5 Ru1 P1 . . . . 138.28(19) ?
    C6 C5 Ru1 P1 . . . . 6.6(3) ?
    C4 C5 Ru1 C1 . . . . 102.70(17) ?
    C6 C5 Ru1 C1 . . . . -29.02(16) ?
    C6 C5 Ru1 C4 . . . . -131.7(2) ?
    C4 C5 Ru1 Sn2 . . . . -140.62(15) ?
    C6 C5 Ru1 Sn2 . . . . 87.66(16) ?
    C4 C5 Ru1 Sn1 . . . . -52.00(16) ?
    C6 C5 Ru1 Sn1 . . . . 176.28(14) ?
    C6 C1 Ru1 C2 . . . . 130.6(3) ?
    C7 C1 Ru1 C2 . . . . -112.7(4) ?
    C2 C1 Ru1 C6 . . . . -130.6(3) ?
    C7 C1 Ru1 C6 . . . . 116.7(4) ?
    C6 C1 Ru1 C3 . . . . 101.59(19) ?
    C2 C1 Ru1 C3 . . . . -29.03(17) ?
    C7 C1 Ru1 C3 . . . . -141.7(3) ?
    C6 C1 Ru1 P1 . . . . -138.91(17) ?
    C2 C1 Ru1 P1 . . . . 90.47(17) ?
    C7 C1 Ru1 P1 . . . . -22.2(3) ?
    C6 C1 Ru1 C5 . . . . 29.39(17) ?
    C2 C1 Ru1 C5 . . . . -101.24(19) ?
    C7 C1 Ru1 C5 . . . . 146.1(3) ?
    C6 C1 Ru1 C4 . . . . 65.03(18) ?
    C2 C1 Ru1 C4 . . . . -65.59(18) ?
    C7 C1 Ru1 C4 . . . . -178.3(3) ?
    C6 C1 Ru1 Sn2 . . . . -47.97(18) ?
    C2 C1 Ru1 Sn2 . . . . -178.59(15) ?
    C7 C1 Ru1 Sn2 . . . . 68.7(3) ?
    C6 C1 Ru1 Sn1 . . . . 119.9(2) ?
    C2 C1 Ru1 Sn1 . . . . -10.8(3) ?
    C7 C1 Ru1 Sn1 . . . . -123.5(3) ?
    C5 C4 Ru1 C2 . . . . -101.78(18) ?
    C3 C4 Ru1 C2 . . . . 29.78(17) ?
    C10 C4 Ru1 C2 . . . . 144.0(3) ?
    C5 C4 Ru1 C6 . . . . -29.30(16) ?
    C3 C4 Ru1 C6 . . . . 102.27(18) ?
    C10 C4 Ru1 C6 . . . . -143.5(3) ?
    C5 C4 Ru1 C3 . . . . -131.6(2) ?
    C10 C4 Ru1 C3 . . . . 114.2(4) ?
    C5 C4 Ru1 P1 . . . . -145.66(16) ?
    C3 C4 Ru1 P1 . . . . -14.1(3) ?
    C10 C4 Ru1 P1 . . . . 100.1(3) ?
    C3 C4 Ru1 C5 . . . . 131.6(2) ?
    C10 C4 Ru1 C5 . . . . -114.2(3) ?
    C5 C4 Ru1 C1 . . . . -65.28(16) ?
    C3 C4 Ru1 C1 . . . . 66.29(17) ?
    C10 C4 Ru1 C1 . . . . -179.5(3) ?
    C5 C4 Ru1 Sn2 . . . . 44.93(17) ?
    C3 C4 Ru1 Sn2 . . . . 176.50(14) ?
    C10 C4 Ru1 Sn2 . . . . -69.3(3) ?
    C5 C4 Ru1 Sn1 . . . . 133.48(15) ?
    C3 C4 Ru1 Sn1 . . . . -94.95(16) ?
    C10 C4 Ru1 Sn1 . . . . 19.2(3) ?
    C2 Ru1 Sn1 Cl2 . . . . 120.51(9) ?
    C6 Ru1 Sn1 Cl2 . . . . -147.70(15) ?
    C3 Ru1 Sn1 Cl2 . . . . 144.50(8) ?
    P1 Ru1 Sn1 Cl2 . . . . 24.44(3) ?
    C5 Ru1 Sn1 Cl2 . . . . -152.02(8) ?
    C1 Ru1 Sn1 Cl2 . . . . 127.92(18) ?
    C4 Ru1 Sn1 Cl2 . . . . -179.31(7) ?
    Sn2 Ru1 Sn1 Cl2 . . . . -63.22(3) ?
    C2 Ru1 Sn1 Cl3 . . . . -116.57(9) ?
    C6 Ru1 Sn1 Cl3 . . . . -24.78(15) ?
    C3 Ru1 Sn1 Cl3 . . . . -92.58(8) ?
    P1 Ru1 Sn1 Cl3 . . . . 147.36(3) ?
    C5 Ru1 Sn1 Cl3 . . . . -29.10(8) ?
    C1 Ru1 Sn1 Cl3 . . . . -109.16(18) ?
    C4 Ru1 Sn1 Cl3 . . . . -56.39(7) ?
    Sn2 Ru1 Sn1 Cl3 . . . . 59.70(2) ?
    C2 Ru1 Sn1 Cl1 . . . . -2.45(9) ?
    C6 Ru1 Sn1 Cl1 . . . . 89.34(15) ?
    C3 Ru1 Sn1 Cl1 . . . . 21.54(8) ?
    P1 Ru1 Sn1 Cl1 . . . . -98.52(3) ?
    C5 Ru1 Sn1 Cl1 . . . . 85.02(8) ?
    C1 Ru1 Sn1 Cl1 . . . . 4.96(18) ?
    C4 Ru1 Sn1 Cl1 . . . . 57.73(7) ?
    Sn2 Ru1 Sn1 Cl1 . . . . 173.82(2) ?
    C2 Ru1 Sn2 Cl6 . . . . -33.98(16) ?
    C6 Ru1 Sn2 Cl6 . . . . -58.17(8) ?
    C3 Ru1 Sn2 Cl6 . . . . -114.37(17) ?
    P1 Ru1 Sn2 Cl6 . . . . 65.47(3) ?
    C5 Ru1 Sn2 Cl6 . . . . -94.56(8) ?
    C1 Ru1 Sn2 Cl6 . . . . -32.31(8) ?
    C4 Ru1 Sn2 Cl6 . . . . -118.83(8) ?
    Sn1 Ru1 Sn2 Cl6 . . . . 152.45(3) ?
    C2 Ru1 Sn2 Cl4 . . . . -164.87(15) ?
    C6 Ru1 Sn2 Cl4 . . . . 170.95(8) ?
    C3 Ru1 Sn2 Cl4 . . . . 114.74(17) ?
    P1 Ru1 Sn2 Cl4 . . . . -65.42(3) ?
    C5 Ru1 Sn2 Cl4 . . . . 134.55(8) ?
    C1 Ru1 Sn2 Cl4 . . . . -163.20(8) ?
    C4 Ru1 Sn2 Cl4 . . . . 110.28(8) ?
    Sn1 Ru1 Sn2 Cl4 . . . . 21.56(3) ?
    C2 Ru1 Sn2 Cl5 . . . . 77.46(15) ?
    C6 Ru1 Sn2 Cl5 . . . . 53.27(8) ?
    C3 Ru1 Sn2 Cl5 . . . . -2.94(17) ?
    P1 Ru1 Sn2 Cl5 . . . . 176.91(3) ?
    C5 Ru1 Sn2 Cl5 . . . . 16.87(8) ?
    C1 Ru1 Sn2 Cl5 . . . . 79.13(8) ?
    C4 Ru1 Sn2 Cl5 . . . . -7.39(8) ?
    Sn1 Ru1 Sn2 Cl5 . . . . -96.11(2) ?
