# Supplementary material for: (η6-p-Cymene)bis­(trichlorido­stannyl)(triethoxy­phosphine-κP)ruthenium(II)
Source: Acta Crystallogr Sect E Struct Rep Online. 2009 Oct 23;65(Pt 11):m1418. doi: 10.1107/S1600536809042986 (PMC2971135; doi:10.1107/S1600536809042986)
Supplement: Supplementary file 2 [file e-65-m1418-Isup2.hkl]

# 
# h,k,l, Fc-squared, Fo-squared, sigma(Fo-squared) and status flag 
# 
data_I
_shelx_title 'ss6' 
_shelx_refln_list_code          4 
_shelx_F_calc_maximum      442.03 
_exptl_crystal_F_000      1640.00 
_reflns_d_resolution_high  0.8363 
 
loop_ 
 _symmetry_equiv_pos_as_xyz 
 'x, y, z' 
 'x, y+1/2, -z+1/2' 
 '-x, y, z+1/2' 
 '-x, y+1/2, -z' 
 
_cell_length_a     8.8928 
_cell_length_b    16.2936 
_cell_length_c    18.9520 
_cell_angle_alpha  90.000 
_cell_angle_beta   90.000 
_cell_angle_gamma  90.000 
 
_shelx_F_squared_multiplier     1.000 
 
loop_ 
 _refln_index_h 
 _refln_index_k 
 _refln_index_l 
 _refln_F_squared_calc 
 _refln_F_squared_meas 
 _refln_F_squared_sigma 
 _refln_observed_status 
   0 -18   0    11220.58    11481.26    429.12 o 
   1 -18   0      378.60      457.11    224.62 o 
   2 -18   0     1655.65     1509.01    232.95 o 
   3 -18   0     1967.12     2137.25    241.66 o 
   4 -18   0     6382.77     6367.81    358.10 o 
   0 -16   0    32656.02    32747.30    454.13 o 
   1 -16   0     9093.70     8883.34    260.61 o 
   2 -16   0      954.89     1112.72    191.13 o 
   3 -16   0      169.45      171.71    243.63 o 
   4 -16   0     1737.25     1782.63    214.39 o 
   5 -16   0     8813.57     8937.91    237.79 o 
   6 -16   0    10114.93    10073.17    372.35 o 
   0 -14   0    69515.38    68233.38    486.14 o 
   1 -14   0    15465.50    15499.20    209.72 o 
   2 -14   0     4173.94     4347.89    184.55 o 
   3 -14   0     2146.09     2149.62    187.02 o 
   4 -14   0     2381.44     2450.11    159.11 o 
   5 -14   0    21895.77    21520.53    366.85 o 
   6 -14   0    14604.56    14439.06    417.40 o 
   7 -14   0     1427.87     1407.58    197.83 o 
   0 -12   0    53148.14    54442.46    448.13 o 
   1 -12   0     5472.91     5562.55    175.16 o 
   2 -12   0    13214.73    13053.89    179.92 o 
   3 -12   0    15690.85    15859.66    200.17 o 
   4 -12   0     1848.22     1896.44    145.69 o 
   5 -12   0    21018.68    21255.42    222.42 o 
   6 -12   0    11892.25    11828.24    178.70 o 
   7 -12   0      334.39      325.55    140.06 o 
   8 -12   0      632.29      660.01    186.98 o 
   0 -10   0     1770.55     1849.53    255.07 o 
   1 -10   0    14448.46    14777.40    204.04 o 
   2 -10   0    50860.54    50239.88    663.13 o 
   3 -10   0    13095.12    12983.70    168.11 o 
   4 -10   0    16765.18    16710.79    163.66 o 
   5 -10   0      217.00      302.69    127.96 o 
   6 -10   0     2292.85     2317.68    142.36 o 
   7 -10   0     9546.36     9451.67    182.93 o 
   8 -10   0      340.26      408.70    189.33 o 
   9 -10   0     4200.34     3905.16    185.67 o 
   0  -8   0    45144.24    44989.20   1769.00 o 
   1  -8   0    63626.57    63761.07    322.15 o 
   2  -8   0    86667.90    88021.72    405.99 o 
   3  -8   0      462.78      502.02    112.02 o 
   4  -8   0    15509.57    15444.00    148.62 o 
   5  -8   0    13980.26    14119.89    146.66 o 
   6  -8   0    10962.49    11282.93    252.84 o 
   7  -8   0    37880.04    37681.58    572.86 o 
   8  -8   0      654.31      803.46    153.23 o 
   9  -8   0     4634.34     4913.61    210.44 o 
   0  -6   0    18954.40    18514.45    382.11 o 
   1  -6   0    46831.25    47016.34    307.49 o 
   2  -6   0    77308.27    76944.88    534.25 o 
   3  -6   0     2585.06     2774.12    121.63 o 
   4  -6   0    55766.29    56914.84    532.42 o 
   5  -6   0     8691.35     8609.06    151.38 o 
   6  -6   0      279.64      346.27    125.14 o 
   7  -6   0    33663.73    33807.69    506.69 o 
   8  -6   0    13019.22    12872.99    644.91 o 
   9  -6   0     4759.25     5118.24    221.48 o 
  10  -6   0     4914.62     5238.93    287.73 o 
   0  -4   0     5527.54     6282.21    245.31 o 
   1  -4   0    25064.16    25896.18    253.91 o 
   2  -4   0    92777.19    94119.09    837.97 o 
   3  -4   0    10373.17    10610.34    156.50 o 
   4  -4   0    35866.01    35827.93    350.77 o 
   5  -4   0     5438.80     5478.00    193.37 o 
   6  -4   0     3088.63     3148.64    160.51 o 
   7  -4   0     6930.08     6776.27    185.46 o 
   8  -4   0     5545.60     5201.22    171.50 o 
   9  -4   0     8877.96     9173.41    194.52 o 
  10  -4   0      530.00      557.50    205.15 o 
   0  -2   0   195387.36   180629.30   1661.47 o 
   1  -2   0    13241.33    14062.15    247.91 o 
   2  -2   0     1584.99     1872.26    141.16 o 
   3  -2   0    20885.92    21383.19    305.09 o 
   4  -2   0     8853.23     9024.01    193.86 o 
   5  -2   0    68827.08    69102.17    387.57 o 
   6  -2   0     9442.95     9666.09    188.18 o 
   7  -2   0     3277.48     3251.64    147.74 o 
   8  -2   0        9.34      239.15    145.74 o 
   9  -2   0    10506.85    10025.27    183.56 o 
  10  -2   0     4201.35     4094.58    239.43 o 
   1   0   0    91492.11    92053.16   1854.53 o 
   2   0   0     1456.62     1831.83    156.39 o 
   3   0   0     1202.22     1124.54    140.50 o 
   4   0   0      876.38     1029.27    127.55 o 
   5   0   0   103639.42   104156.63   2158.72 o 
   6   0   0    34061.37    33933.82    553.63 o 
   7   0   0     1182.70     1112.10    141.58 o 
   8   0   0      261.86      295.31    144.36 o 
   9   0   0     5078.74     5104.78    178.75 o 
  10   0   0     1925.13     2057.74    296.58 o 
   0   2   0   186079.31   167173.45   1589.45 o 
   1   2   0    13137.27    13905.65    278.91 o 
   2   2   0     1237.50     1402.86    116.82 o 
   3   2   0    19465.71    19712.56    227.72 o 
   4   2   0     9467.76     9750.70    165.19 o 
   5   2   0    66950.35    66958.45   1662.75 o 
   6   2   0     8440.06     8634.33    267.15 o 
   7   2   0     3027.15     2828.72    196.18 o 
   8   2   0        4.58      -67.48    143.55 o 
   9   2   0    10766.37    10451.71    902.26 o 
  10   2   0     4299.84     4400.82    295.23 o 
   0   4   0     6318.93     7054.75    291.85 o 
   1   4   0    26548.01    26979.00    314.81 o 
   2   4   0    88604.97    88356.05    585.17 o 
   3   4   0    10507.99    10821.76    189.40 o 
   4   4   0    37803.93    38188.57    581.82 o 
   5   4   0     4892.34     4942.11    161.30 o 
   6   4   0     2828.06     3028.81    144.46 o 
   7   4   0     6523.70     6405.33    140.35 o 
   8   4   0     5693.96     5887.93    206.69 o 
   9   4   0     9091.42     8976.33    214.85 o 
  10   4   0      553.45      554.60    241.85 o 
   0   6   0    19798.67    19846.36    368.10 o 
   1   6   0    48936.97    48606.16    349.82 o 
   2   6   0    77110.74    75672.66   1096.28 o 
   3   6   0     2693.81     2856.96    166.32 o 
   4   6   0    58297.71    58237.36   2198.12 o 
   5   6   0     8732.94     8661.87    391.11 o 
   6   6   0      320.25      452.82    165.13 o 
   7   6   0    33698.42    33904.96   1419.40 o 
   8   6   0    13381.66    13424.35    568.16 o 
   9   6   0     4875.76     5207.30    348.10 o 
  10   6   0     4775.20     4955.55    320.40 o 
   0   8   0    44356.37    46878.78   1631.46 o 
   1   8   0    64054.00    64792.08    364.78 o 
   2   8   0    86544.46    87589.74    397.06 o 
   3   8   0      519.08      598.60    146.85 o 
   4   8   0    14970.39    15260.93    254.07 o 
   5   8   0    13453.42    13340.95    218.74 o 
   6   8   0    10867.50    10667.32    427.62 o 
   7   8   0    38483.37    39143.45   1367.89 o 
   8   8   0      718.79      719.17    257.07 o 
   9   8   0     4606.70     4680.70    245.00 o 
   0  10   0     1893.20     1955.56    190.05 o 
   1  10   0    13305.16    14216.45    225.73 o 
   2  10   0    51177.55    50607.94    516.23 o 
   3  10   0    13151.16    12990.92    297.58 o 
   4  10   0    15785.54    15528.54    429.62 o 
   5  10   0      210.95      286.10    160.03 o 
   6  10   0     2202.90     2202.09    183.81 o 
   7  10   0     9234.10     9293.52    264.17 o 
   8  10   0      497.96      671.17    216.48 o 
   9  10   0     4214.19     3765.55    322.59 o 
   0  12   0    53118.67    53543.20    499.14 o 
   1  12   0     5883.86     5858.64    178.28 o 
   2  12   0    13208.23    13000.94    309.51 o 
   3  12   0    15688.85    15682.09    211.16 o 
   4  12   0     1769.01     1879.67    229.50 o 
   5  12   0    21046.95    20696.57    285.90 o 
   6  12   0    12904.35    12797.86    277.26 o 
   7  12   0      329.66      250.26    187.07 o 
   8  12   0      511.60      844.34    287.14 o 
   0  14   0    67519.05    67281.10    534.15 o 
   1  14   0    15738.15    16133.42    916.76 o 
   2  14   0     4232.15     4436.23    173.83 o 
   3  14   0     1937.82     1978.70    150.34 o 
   4  14   0     2315.30     2253.77    229.46 o 
   5  14   0    21389.96    20828.60    294.58 o 
   6  14   0    15264.17    15857.53    271.05 o 
   7  14   0     1355.76     1013.88    293.17 o 
   0  16   0    31370.64    32026.09    444.13 o 
   1  16   0     9471.37     9518.55    467.63 o 
   2  16   0      801.61     1082.24    188.68 o 
   3  16   0      253.59      167.07    174.31 o 
   4  16   0     1721.54     1801.59    244.94 o 
   5  16   0     8976.56     8916.56    395.61 o 
   6  16   0     9970.25    10258.30    351.09 o 
   0  18   0    11380.17    12060.42    420.12 o 
   1  18   0      334.52      421.69    217.05 o 
   2  18   0     1793.02     1578.04    276.19 o 
   3  18   0     2194.07     2155.64    239.82 o 
   1 -19   1      965.14     1190.58    193.46 o 
   2 -19   1     1073.47     1053.72    219.40 o 
   1 -18   1     4836.71     4959.53    183.11 o 
   2 -18   1      293.18      341.11    196.24 o 
   3 -18   1     3144.57     3226.87    175.40 o 
   1 -17   1      511.19      513.33    162.24 o 
   2 -17   1      988.24     1041.09    164.99 o 
   3 -17   1     1861.05     1965.48    171.48 o 
   4 -17   1     1397.60     1481.92    168.01 o 
   5 -17   1      468.19      469.06    150.26 o 
   1 -16   1    17213.09    17160.80    176.23 o 
   2 -16   1     9024.19     9063.09    173.81 o 
   3 -16   1     2185.72     2166.46    130.95 o 
   4 -16   1     7433.62     7376.30    141.75 o 
   5 -16   1     6394.26     6344.05    166.83 o 
   6 -16   1     1569.48     1826.52    339.10 o 
   1 -15   1       20.75      169.80    123.32 o 
   2 -15   1     5869.47     5855.86    156.17 o 
   3 -15   1    12007.71    12112.06    160.84 o 
   4 -15   1     1427.53     1482.88    124.84 o 
   5 -15   1      394.28      417.96    112.18 o 
   6 -15   1     1337.12     1462.57    138.72 o 
   1 -14   1    10256.44    10245.72    145.63 o 
   2 -14   1     3702.93     3704.36    113.62 o 
   3 -14   1     7289.18     7118.64    126.22 o 
   4 -14   1    22410.45    22200.70    194.89 o 
   5 -14   1     9029.64     8942.44    158.79 o 
   6 -14   1     2175.49     2238.86    133.36 o 
   7 -14   1     4286.81     4356.25    132.54 o 
   1 -13   1       27.36       49.56    125.41 o 
   2 -13   1     5000.73     5099.85    132.23 o 
   3 -13   1     4072.58     4049.93    101.97 o 
   4 -13   1     1818.22     1903.23    101.69 o 
   5 -13   1      878.87      871.79    109.17 o 
   6 -13   1     1302.42     1206.81    109.98 o 
   7 -13   1      436.71      433.45    141.01 o 
   1 -12   1    24489.51    24494.40    183.33 o 
   2 -12   1     3177.94     3145.12    107.26 o 
   3 -12   1     1564.09     1542.57     94.09 o 
   4 -12   1    17774.81    17798.51    142.97 o 
   5 -12   1     6179.42     6217.87    106.30 o 
   6 -12   1     6308.55     6266.39    115.27 o 
   7 -12   1     4085.14     4116.99    123.18 o 
   8 -12   1     1190.92     1305.44    165.36 o 
   1 -11   1     1767.89     1723.20     93.21 o 
   2 -11   1      979.98     1023.72     93.34 o 
   3 -11   1     2568.15     2480.15     86.36 o 
   4 -11   1     1936.84     1899.62     89.80 o 
   5 -11   1      975.17     1005.65     93.03 o 
   6 -11   1     2010.36     2027.30    101.85 o 
   7 -11   1      955.60      864.00    120.23 o 
   8 -11   1       36.85       53.16    153.38 o 
   1 -10   1    20092.22    19870.38    149.38 o 
   2 -10   1     7875.37     7935.44    104.28 o 
   3 -10   1    22215.86    22274.27    143.14 o 
   4 -10   1      118.65      163.81     81.23 o 
   5 -10   1     3671.34     3560.23     90.72 o 
   6 -10   1     8277.22     8342.02    106.35 o 
   7 -10   1      486.34      525.66    102.94 o 
   8 -10   1     9041.39     9050.42    146.16 o 
   9 -10   1     2440.67     2414.66    136.74 o 
   1  -9   1    13474.04    13388.86    186.08 o 
   2  -9   1     7313.10     7452.91    102.37 o 
   3  -9   1     2634.81     2664.25     82.95 o 
   4  -9   1     4943.28     5143.98     94.91 o 
   5  -9   1     5596.94     5379.15     98.73 o 
   6  -9   1      596.12      680.70     90.91 o 
   7  -9   1      602.55      533.39     84.81 o 
   8  -9   1      338.46      318.81     99.37 o 
   9  -9   1      385.35      439.94    153.41 o 
   1  -8   1      534.00      701.35     90.49 o 
   2  -8   1    42470.86    42229.05    184.15 o 
   3  -8   1    61265.87    60290.68    356.70 o 
   4  -8   1    12571.97    12528.09    106.19 o 
   5  -8   1        3.51       58.58     80.75 o 
   6  -8   1     4328.29     4377.35    101.54 o 
   7  -8   1     3889.61     3966.62    117.67 o 
   8  -8   1    16787.67    17072.23    200.85 o 
   9  -8   1     4413.81     4669.80    158.18 o 
   1  -7   1    13480.15    13289.64    132.01 o 
   2  -7   1    23531.58    24634.35    144.72 o 
   3  -7   1     8498.45     8534.16    100.58 o 
   4  -7   1    10091.84     9950.53    115.89 o 
   5  -7   1     8104.66     8129.57     97.32 o 
   6  -7   1      324.46      370.30     99.57 o 
   7  -7   1      468.95      510.74    110.05 o 
   8  -7   1      290.13      348.37    100.07 o 
   9  -7   1     2383.67     2384.30    118.58 o 
   1  -6   1      945.64     1080.27     78.86 o 
   2  -6   1    43838.24    44075.94    366.27 o 
   3  -6   1    91788.30    91084.62    724.94 o 
   4  -6   1     8273.54     8275.36    102.15 o 
   5  -6   1     4841.13     4733.19     90.92 o 
   6  -6   1     2622.04     2540.99     98.72 o 
   7  -6   1        4.11       51.05    111.05 o 
   8  -6   1    19861.17    20247.21    292.93 o 
   9  -6   1    10410.55    10625.47    174.34 o 
  10  -6   1      240.14      179.49    133.54 o 
   1  -5   1     1791.02     1887.71     82.41 o 
   2  -5   1     8569.04     8974.10    111.73 o 
   3  -5   1     7634.66     7870.87     97.01 o 
   4  -5   1    13785.33    14233.85    118.64 o 
   5  -5   1     9930.01     9641.46    148.14 o 
   6  -5   1     3517.30     3565.28    102.47 o 
   7  -5   1     1251.45     1177.06    107.33 o 
   8  -5   1       64.56       90.84    117.96 o 
   9  -5   1     1905.98     1977.42    139.95 o 
  10  -5   1     1473.00     1481.55    165.62 o 
   1  -4   1     6237.04     6586.64    118.11 o 
   2  -4   1    10418.72    10842.79    118.53 o 
   3  -4   1    13497.64    13273.38    115.73 o 
   4  -4   1     5068.50     5390.06    106.61 o 
   5  -4   1      789.58      679.36     93.79 o 
   6  -4   1    10504.55    10384.48    121.67 o 
   7  -4   1     6197.80     6161.83    118.19 o 
   8  -4   1    12365.13    12470.40    180.33 o 
   9  -4   1     1989.41     2028.66    152.27 o 
  10  -4   1     1010.63     1206.52    152.73 o 
   1  -3   1     1802.90     1949.79     91.65 o 
   2  -3   1    19066.65    19807.44    158.05 o 
   3  -3   1    31169.47    31830.56    229.19 o 
   4  -3   1     8573.21     8907.69    129.08 o 
   5  -3   1     4495.81     4422.81    137.86 o 
   6  -3   1     3580.88     3648.09    113.48 o 
   7  -3   1      535.62      555.95    103.82 o 
   8  -3   1     1329.99     1324.83    101.18 o 
   9  -3   1      651.70      655.50    122.17 o 
  10  -3   1      134.38      240.22    140.26 o 
   1  -2   1    77455.09    78439.23    704.25 o 
   2  -2   1    12414.97    12598.50    157.88 o 
   3  -2   1     1772.12     1692.70     91.75 o 
   4  -2   1    50131.08    50221.60    248.99 o 
   5  -2   1     9378.36     9212.20    135.72 o 
   6  -2   1    16483.36    15974.54    272.18 o 
   7  -2   1     6976.94     6964.45    153.90 o 
   8  -2   1      674.02      677.29    105.08 o 
   9  -2   1     6490.80     6680.62    135.03 o 
  10  -2   1     7860.63     7581.30    147.37 o 
   1  -1   1     1611.35     1725.53    127.20 o 
   2  -1   1    13047.18    13201.27    175.45 o 
   3  -1   1    23072.97    23066.56    199.96 o 
   4  -1   1    16236.92    16986.41    469.81 o 
   5  -1   1     9420.04     9449.56    129.09 o 
   6  -1   1     2574.60     2666.88    112.57 o 
   7  -1   1      783.61      779.57     99.04 o 
   8  -1   1     3047.28     3066.68    111.38 o 
   9  -1   1     1976.05     1948.86    114.99 o 
  10  -1   1      521.62      482.30    136.96 o 
   1   0   1   160215.92   160085.33   1315.01 o 
   2   0   1      198.42      215.47     91.06 o 
   3   0   1      138.68      296.21     85.23 o 
   4   0   1    88967.52    89202.31    625.18 o 
   5   0   1    38118.42    38394.81    421.77 o 
   6   0   1     3216.48     3090.27    108.15 o 
   7   0   1    10600.12    10795.54    194.96 o 
   8   0   1      300.96      340.52    113.36 o 
   9   0   1    10035.51    10200.97    206.35 o 
  10   0   1    10172.07    10442.49    213.01 o 
   1   1   1     1523.28     1674.95    102.93 o 
   2   1   1    14048.58    14369.55    181.33 o 
   3   1   1    23312.99    23363.58    177.45 o 
   4   1   1    16206.81    17357.28    409.17 o 
   5   1   1     9314.29     9425.57    119.25 o 
   6   1   1     2712.63     2757.95    100.17 o 
   7   1   1      778.37      801.40     94.11 o 
   8   1   1     3174.08     3082.25    129.47 o 
   9   1   1     1937.77     1935.58    153.71 o 
  10   1   1      498.17      473.73    135.68 o 
   1   2   1    76596.88    76429.80    675.72 o 
   2   2   1    13094.91    13373.17    175.72 o 
   3   2   1     1731.17     1658.90     87.83 o 
   4   2   1    49206.18    50226.59    939.61 o 
   5   2   1     9611.07     9691.01    150.60 o 
   6   2   1    15736.53    15683.81    138.54 o 
   7   2   1     7120.69     7030.26    126.90 o 
   8   2   1      769.13      786.77    115.52 o 
   9   2   1     6426.30     6520.07    156.47 o 
  10   2   1     8013.87     8268.59    230.84 o 
   1   3   1     1961.82     2043.11     94.52 o 
   2   3   1    18140.74    18879.41    190.21 o 
   3   3   1    30394.54    31901.08    528.15 o 
   4   3   1     8229.06     8555.34    125.38 o 
   5   3   1     4814.79     4935.84    112.18 o 
   6   3   1     3583.22     3543.67    117.50 o 
   7   3   1      551.79      564.01    114.88 o 
   8   3   1     1280.48     1406.15    112.43 o 
   9   3   1      533.14      656.04    143.77 o 
  10   3   1      156.75      231.95    150.74 o 
   1   4   1     5821.49     5914.89    112.87 o 
   2   4   1     9724.07    10163.38    155.42 o 
   3   4   1    13346.87    13151.70    263.27 o 
   4   4   1     4575.01     4851.00    115.87 o 
   5   4   1      683.23      662.24    113.48 o 
   6   4   1    10174.96    10158.20    137.36 o 
   7   4   1     6201.09     6230.80    195.36 o 
   8   4   1    13072.15    13308.07    225.39 o 
   9   4   1     2162.13     2235.45    166.16 o 
  10   4   1      872.42     1064.81    167.09 o 
   1   5   1     1458.51     1528.30     90.20 o 
   2   5   1     8858.94     9198.96    131.01 o 
   3   5   1     7995.46     8060.76    198.01 o 
   4   5   1    14428.59    15101.75    146.54 o 
   5   5   1    10166.66     9874.77    151.74 o 
   6   5   1     3403.61     3303.78    112.75 o 
   7   5   1     1335.72     1409.20    122.08 o 
   8   5   1       50.28       77.58    145.18 o 
   9   5   1     2050.46     2041.21    155.56 o 
  10   5   1     1516.60     1473.06    149.80 o 
   1   6   1     1000.32     1122.47     93.88 o 
   2   6   1    44159.29    43852.98    470.48 o 
   3   6   1    92196.73    91257.98   1605.75 o 
   4   6   1     8395.58     8216.09    185.48 o 
   5   6   1     4756.26     4780.34    113.91 o 
   6   6   1     2890.22     2902.80    108.13 o 
   7   6   1        7.33       19.82    148.09 o 
   8   6   1    20426.78    20653.19    436.31 o 
   9   6   1    10520.92    10570.44    240.10 o 
  10   6   1      197.59      225.17    161.44 o 
   1   7   1    13173.51    13168.97    136.92 o 
   2   7   1    23251.43    24382.46    239.47 o 
   3   7   1     8716.95     8520.65    145.31 o 
   4   7   1    10149.82    10022.96    185.24 o 
   5   7   1     7793.81     7573.21    169.79 o 
   6   7   1      295.89      364.26    125.40 o 
   7   7   1      534.82      593.95    123.49 o 
   8   7   1      326.27      378.80    148.23 o 
   9   7   1     2275.56     2264.69    161.86 o 
   1   8   1      549.99      656.17     92.61 o 
   2   8   1    43234.07    43847.26    393.17 o 
   3   8   1    62279.27    60783.70    776.61 o 
   4   8   1    12213.59    12012.08    243.28 o 
   5   8   1        2.42       61.30    117.92 o 
   6   8   1     4322.89     4284.70    189.42 o 
   7   8   1     3923.52     4070.34    139.67 o 
   8   8   1    16631.04    16785.28    667.61 o 
   9   8   1     4125.08     4121.05    240.97 o 
   1   9   1    13851.45    14435.70    187.01 o 
   2   9   1     7158.60     7343.50    120.86 o 
   3   9   1     2718.47     2649.19    113.53 o 
   4   9   1     4904.17     5163.92    145.60 o 
   5   9   1     5444.61     5001.16    142.50 o 
   6   9   1      561.60      695.05    122.04 o 
   7   9   1      601.07      661.14    160.03 o 
   8   9   1      328.62      455.96    144.65 o 
   9   9   1      296.75      334.63    164.89 o 
   1  10   1    20200.83    20008.80    157.68 o 
   2  10   1     7650.71     7825.46    127.35 o 
   3  10   1    21842.59    21865.10    170.83 o 
   4  10   1      143.58      283.04    108.17 o 
   5  10   1     3425.63     3417.94    135.22 o 
   6  10   1     8229.75     8329.21    147.03 o 
   7  10   1      540.32      581.55    136.24 o 
   8  10   1     8785.40     8838.14    165.39 o 
   9  10   1     2275.49     2217.84    165.22 o 
   1  11   1     1854.20     1937.94    125.12 o 
   2  11   1     1047.87      981.91     93.36 o 
   3  11   1     2384.71     2269.19    116.85 o 
   4  11   1     2001.34     1820.36    128.81 o 
   5  11   1     1019.60      922.85    148.28 o 
   6  11   1     1962.18     1805.49    163.37 o 
   7  11   1      929.07     1035.98    145.76 o 
   8  11   1       21.46       30.10    175.37 o 
   1  12   1    25042.36    25001.88    227.33 o 
   2  12   1     3281.82     3276.04    101.34 o 
   3  12   1     1450.73     1322.88    103.41 o 
   4  12   1    17595.46    17711.09    193.91 o 
   5  12   1     6258.41     6052.09    168.27 o 
   6  12   1     6386.35     6471.49    167.03 o 
   7  12   1     4194.77     4143.48    178.72 o 
   8  12   1     1080.96     1081.43    147.38 o 
   1  13   1       29.40       54.99    130.23 o 
   2  13   1     5194.12     5297.24    126.84 o 
   3  13   1     4192.85     4249.50    119.57 o 
   4  13   1     1744.45     1681.02    139.24 o 
   5  13   1      903.50      951.90    144.17 o 
   6  13   1     1281.71     1505.30    176.27 o 
   7  13   1      445.33      479.32    149.77 o 
   1  14   1     9767.26    10025.19    156.77 o 
   2  14   1     3832.17     3885.15    135.94 o 
   3  14   1     7481.48     7492.65    148.48 o 
   4  14   1    22243.33    22374.83    387.96 o 
   5  14   1     9554.35     9642.62    274.44 o 
   6  14   1     2218.55     2341.99    171.78 o 
   7  14   1     4273.88     4299.33    178.43 o 
   1  15   1       25.28      151.50    150.24 o 
   2  15   1     5908.01     6357.54    163.84 o 
   3  15   1    12029.45    12216.64    184.38 o 
   4  15   1     1406.66     1439.53    144.77 o 
   5  15   1      361.13      381.24    167.02 o 
   6  15   1     1380.74     1383.00    180.32 o 
   1  16   1    16392.34    16460.71    181.88 o 
   2  16   1     8752.23     8558.69   1009.61 o 
   3  16   1     2012.00     1974.23    175.62 o 
   4  16   1     7488.53     7555.30    177.66 o 
   5  16   1     6463.26     6275.15    197.31 o 
   1  17   1      485.63      451.90    157.66 o 
   2  17   1      951.14      906.24    149.31 o 
   3  17   1     1695.24     1882.87    173.98 o 
   4  17   1     1360.87     1332.93    172.59 o 
   5  17   1      474.97      532.61    159.30 o 
   1  18   1     4994.35     5041.04    179.70 o 
   2  18   1      268.82      299.28    172.85 o 
   3  18   1     3486.23     3597.49    190.20 o 
   1  19   1      947.10      922.71    169.82 o 
   2  19   1     1098.14     1116.01    189.15 o 
   0 -19   2     3813.33     3841.85    305.81 o 
   1 -19   2      725.94      715.07    193.48 o 
   0 -18   2     4694.49     4735.57    284.66 o 
   1 -18   2     1806.05     1847.48    164.17 o 
   2 -18   2     2358.43     2465.58    146.75 o 
   3 -18   2      273.72      310.90    158.64 o 
   0 -17   2     4144.92     4267.00    186.91 o 
   1 -17   2     2647.35     2709.18    166.53 o 
   2 -17   2     3208.50     3533.43    146.74 o 
   3 -17   2      350.80      396.57    177.02 o 
   4 -17   2      650.57      745.98    165.62 o 
   5 -17   2      499.17      532.72    153.31 o 
   0 -16   2    13124.55    13009.88    213.89 o 
   1 -16   2      281.60      361.05    133.60 o 
   2 -16   2     2452.53     2555.00    159.29 o 
   3 -16   2       21.59       95.52    126.04 o 
   4 -16   2      333.24      392.56    134.55 o 
   5 -16   2     7267.12     6946.18    139.57 o 
   0 -15   2     5364.73     5372.85    198.76 o 
   1 -15   2    11419.03    11512.48    162.39 o 
   2 -15   2    14871.43    14870.26    170.54 o 
   3 -15   2     1217.35     1259.11    126.70 o 
   4 -15   2     7783.36     7768.56    131.34 o 
   5 -15   2      610.04      710.75    125.36 o 
   6 -15   2     2548.95     2556.91    138.04 o 
   0 -14   2    19879.86    19620.73    474.56 o 
   1 -14   2     1693.70     1766.64    120.59 o 
   2 -14   2     1327.43     1289.51    124.99 o 
   3 -14   2       74.40      106.21    101.88 o 
   4 -14   2     1040.62     1175.11    109.38 o 
   5 -14   2    10794.24    10983.51    139.17 o 
   6 -14   2     7147.86     7230.21    136.98 o 
   7 -14   2      708.85      697.69    136.39 o 
   0 -13   2     7940.04     7850.08    184.02 o 
   1 -13   2    18497.21    18556.59    203.09 o 
   2 -13   2     9063.45     8896.15    125.26 o 
   3 -13   2     4161.75     4187.92    109.55 o 
   4 -13   2     7553.51     7699.04    113.54 o 
   5 -13   2     2003.39     1921.35    107.82 o 
   6 -13   2     1668.46     1708.87    125.00 o 
   7 -13   2     5393.97     5399.02    153.42 o 
   0 -12   2     9410.55     9337.11    179.24 o 
   1 -12   2     5801.75     5723.33    117.93 o 
   2 -12   2     6548.64     6339.98    125.90 o 
   3 -12   2     2238.32     2139.02    101.21 o 
   4 -12   2     1911.24     2028.68     99.20 o 
   5 -12   2     6183.22     6243.79    114.02 o 
   6 -12   2     6254.44     6338.65    112.97 o 
   7 -12   2      685.92      736.69    128.26 o 
   8 -12   2       47.59      192.28    143.71 o 
   0 -11   2    20836.84    20888.62    258.24 o 
   1 -11   2     5095.97     5158.23    118.65 o 
   2 -11   2      744.28      724.95    101.38 o 
   3 -11   2      553.38      581.41     89.84 o 
   4 -11   2      567.74      599.13     91.84 o 
   5 -11   2      137.24      208.90     96.80 o 
   6 -11   2       59.57      119.03     91.16 o 
   7 -11   2     2230.05     2276.57    132.74 o 
   8 -11   2     2420.04     2387.72    140.60 o 
   0 -10   2     7597.45     7613.67    169.40 o 
   1 -10   2    11521.66    11838.88    127.52 o 
   2 -10   2    15648.29    15836.79    125.13 o 
   3 -10   2     8500.48     8447.58    103.06 o 
   4 -10   2    12311.29    12217.01    115.06 o 
   5 -10   2      954.77      953.70     85.88 o 
   6 -10   2     1651.93     1702.97    100.59 o 
   7 -10   2     6873.40     7024.34    135.38 o 
   8 -10   2       81.24      126.97    135.89 o 
   9 -10   2     2368.62     2485.52    153.70 o 
   0  -9   2    61939.91    61166.39    730.64 o 
   1  -9   2    22680.92    22739.07    166.23 o 
   2  -9   2     3989.04     4167.67    100.00 o 
   3  -9   2     2428.04     2558.22     88.47 o 
   4  -9   2      208.58      231.31     73.06 o 
   5  -9   2     5502.69     5457.91    103.52 o 
   6  -9   2    14502.76    14281.41    183.03 o 
   7  -9   2     7228.52     7227.30    132.09 o 
   8  -9   2     1164.96     1147.11    117.17 o 
   9  -9   2     1121.19     1021.76    146.50 o 
   0  -8   2     6749.58     6952.48    176.12 o 
   1  -8   2     4460.03     4731.85    102.57 o 
   2  -8   2    22820.51    22770.56    188.56 o 
   3  -8   2     8872.98     8825.44    109.91 o 
   4  -8   2    13026.12    12982.84    111.91 o 
   5  -8   2     3332.92     3285.97     89.44 o 
   6  -8   2     1023.43     1078.22     85.21 o 
   7  -8   2    13265.19    13217.94    179.69 o 
   8  -8   2      214.92      274.16    125.67 o 
   9  -8   2     3278.53     3158.30    148.75 o 
   0  -7   2    46149.65    44887.13    814.73 o 
   1  -7   2    42000.54    42382.47    295.61 o 
   2  -7   2     5543.23     5774.86    110.16 o 
   3  -7   2     4594.38     4520.22     84.40 o 
   4  -7   2     1894.10     1942.55     75.61 o 
   5  -7   2    18913.68    18748.21    218.24 o 
   6  -7   2    24769.64    24357.00    264.38 o 
   7  -7   2     2444.32     2485.62    120.30 o 
   8  -7   2     3795.80     4014.22    137.70 o 
   9  -7   2     1914.33     1891.46    120.00 o 
   0  -6   2     9309.83     9387.71    233.40 o 
   1  -6   2    14811.76    15341.80    144.36 o 
   2  -6   2    19712.67    19826.65    154.63 o 
   3  -6   2    14492.73    15040.49    122.32 o 
   4  -6   2    28043.94    27686.77    140.06 o 
   5  -6   2     1991.29     2058.01     97.01 o 
   6  -6   2     1576.47     1626.18    101.16 o 
   7  -6   2    17628.02    17966.23    299.90 o 
   8  -6   2      583.83      748.64    128.80 o 
   9  -6   2     3706.65     3673.04    151.88 o 
  10  -6   2     1488.16     1504.09    152.50 o 
   0  -5   2    15168.89    15225.05    225.46 o 
   1  -5   2    14460.32    14603.89    148.29 o 
   2  -5   2     4802.73     5114.69    112.27 o 
   3  -5   2     4450.11     4349.77     84.08 o 
   4  -5   2      310.57      337.01     74.73 o 
   5  -5   2    20327.71    19979.69    181.14 o 
   6  -5   2    11884.69    11906.09    145.51 o 
   7  -5   2     6415.43     6325.53    125.85 o 
   8  -5   2     7433.83     7596.37    151.06 o 
   9  -5   2     2420.72     2572.17    144.48 o 
  10  -5   2     1700.72     1778.40    158.98 o 
   0  -4   2    26644.52    28230.04    298.70 o 
   1  -4   2    41074.70    43178.21    283.29 o 
   2  -4   2    15806.12    16141.57    152.94 o 
   3  -4   2     5934.40     5839.82     97.27 o 
   4  -4   2    21325.73    21216.43    160.86 o 
   5  -4   2     6786.74     6891.77    112.37 o 
   6  -4   2     7145.83     7378.51    168.79 o 
   7  -4   2     4554.50     4524.41    109.74 o 
   8  -4   2      944.08      974.42    122.60 o 
   9  -4   2     3826.41     3826.49    140.69 o 
  10  -4   2      606.88      667.39    144.16 o 
   0  -3   2    25850.21    27455.16    334.24 o 
   1  -3   2    17505.93    17903.65    180.61 o 
   2  -3   2    38074.88    38532.91    451.33 o 
   3  -3   2     9327.96     9767.86    123.33 o 
   4  -3   2    12206.11    12746.64    211.59 o 
   5  -3   2     3950.62     3899.46     98.85 o 
   6  -3   2     5331.32     5453.73    107.19 o 
   7  -3   2    18339.26    18095.06    154.44 o 
   8  -3   2     4101.79     4154.09    146.74 o 
   9  -3   2     1256.54     1205.31    120.47 o 
  10  -3   2     2697.03     2594.14    160.67 o 
   0  -2   2    70960.59    72486.05    548.93 o 
   1  -2   2    16672.95    17228.60    225.21 o 
   2  -2   2    42795.74    44630.09    799.87 o 
   3  -2   2     2276.49     2341.19     94.57 o 
   4  -2   2     1043.28     1005.00     89.03 o 
   5  -2   2    36652.73    36037.07    339.61 o 
   6  -2   2    12485.71    12530.82    166.30 o 
   7  -2   2      330.38      421.27    114.17 o 
   8  -2   2      642.90      681.02    106.09 o 
   9  -2   2     5244.01     5386.62    124.08 o 
  10  -2   2     2378.34     2378.68    150.80 o 
   0  -1   2    55788.82    56957.69    709.06 o 
   1  -1   2    40243.86    41145.22    331.54 o 
   2  -1   2    37327.01    38832.42    369.44 o 
   3  -1   2     2430.63     2556.73    101.27 o 
   4  -1   2    11987.34    12226.37    176.96 o 
   5  -1   2    13343.25    13486.67    141.33 o 
   6  -1   2    16041.24    15631.42    142.54 o 
   7  -1   2     8550.05     8537.16    120.30 o 
   8  -1   2     2457.08     2726.50    120.62 o 
   9  -1   2      322.09      439.63    114.02 o 
  10  -1   2     1388.45     1547.54    130.54 o 
   0   0   2   171417.39   159641.17   1167.72 o 
   1   0   2     9351.98     9482.81    167.87 o 
   2   0   2      861.41      834.85     87.32 o 
   3   0   2     6657.73     7141.83    138.81 o 
   4   0   2       23.67       59.91     98.92 o 
   5   0   2    40570.15    39859.20    253.06 o 
   6   0   2    16203.88    16728.82    155.78 o 
   7   0   2     2046.47     2066.86    124.67 o 
   8   0   2       86.17      204.47    103.95 o 
   9   0   2     1549.31     1591.22    120.48 o 
  10   0   2     1545.76     1583.28    150.39 o 
   0   1   2    53458.90    51521.74    666.52 o 
   1   1   2    39914.01    40099.30    315.53 o 
   2   1   2    37054.07    37692.43    261.30 o 
   3   1   2     2344.66     2504.34    111.00 o 
   4   1   2    12058.64    12289.13    162.85 o 
   5   1   2    13182.87    13288.51    144.72 o 
   6   1   2    15814.55    15637.50    211.47 o 
   7   1   2     8578.49     8740.07    148.02 o 
   8   1   2     2078.47     2296.44     99.73 o 
   9   1   2      366.30      396.34    126.73 o 
  10   1   2     1315.69     1480.85    150.20 o 
   0   2   2    68808.43    66836.35    696.92 o 
   1   2   2    16774.51    16891.23    186.97 o 
   2   2   2    43886.05    44785.73    355.26 o 
   3   2   2     2044.52     2193.68    107.28 o 
   4   2   2     1128.66     1156.60    113.74 o 
   5   2   2    37028.34    36959.80    490.77 o 
   6   2   2    12273.84    12452.85    184.28 o 
   7   2   2      236.93      316.88    113.39 o 
   8   2   2      704.25      830.00    115.68 o 
   9   2   2     5378.94     5419.66    130.58 o 
  10   2   2     2405.46     2294.90    135.94 o 
   0   3   2    27115.30    27256.76    313.55 o 
   1   3   2    18257.74    18271.47    174.44 o 
   2   3   2    38691.33    38547.30    409.84 o 
   3   3   2     9138.43     9596.86    131.29 o 
   4   3   2    12276.87    12707.65    148.61 o 
   5   3   2     4291.52     4610.35    117.13 o 
   6   3   2     5800.61     5721.07    123.57 o 
   7   3   2    18349.35    18185.37    389.63 o 
   8   3   2     3911.58     3932.67    125.52 o 
   9   3   2     1320.72     1495.58    132.08 o 
  10   3   2     2777.21     2827.15    146.48 o 
   0   4   2    24826.65    24728.73    285.20 o 
   1   4   2    41529.97    42393.31    220.61 o 
   2   4   2    15313.14    15449.99    150.73 o 
   3   4   2     5966.23     6129.38    124.74 o 
   4   4   2    22099.67    22703.92    539.70 o 
   5   4   2     6342.40     6451.82    147.94 o 
   6   4   2     6995.16     7031.29    170.28 o 
   7   4   2     4568.94     4464.11    120.77 o 
   8   4   2      900.39      922.57    130.81 o 
   9   4   2     3917.25     3914.46    137.73 o 
  10   4   2      607.33      510.32    157.84 o 
   0   5   2    14744.15    14331.95    318.97 o 
   1   5   2    14884.21    14604.36    139.03 o 
   2   5   2     4817.97     5048.74    103.85 o 
   3   5   2     4221.11     4152.89    110.76 o 
   4   5   2      270.66      267.43    100.33 o 
   5   5   2    20686.97    19972.37    234.14 o 
   6   5   2    11857.57    11575.21    214.45 o 
   7   5   2     5884.62     5904.80    131.96 o 
   8   5   2     7495.97     7479.94    173.67 o 
   9   5   2     2380.53     2476.01    134.40 o 
  10   5   2     1662.50     1895.75    174.47 o 
   0   6   2     8764.08     8819.45    187.62 o 
   1   6   2    15536.05    16052.96    136.17 o 
   2   6   2    19907.33    19898.00    157.83 o 
   3   6   2    14523.58    14935.94    167.88 o 
   4   6   2    28190.32    27676.00    331.78 o 
   5   6   2     1917.59     2126.83    101.06 o 
   6   6   2     1506.45     1648.22    118.39 o 
   7   6   2    17156.35    17290.47    294.64 o 
   8   6   2      615.47      796.41    123.33 o 
   9   6   2     3895.16     3989.37    172.70 o 
  10   6   2     1452.40     1418.35    194.47 o 
   0   7   2    44375.22    43678.76    304.81 o 
   1   7   2    41665.15    42425.55    204.41 o 
   2   7   2     5671.97     6085.12    111.06 o 
   3   7   2     4791.11     4831.10    113.52 o 
   4   7   2     1918.09     1863.33    102.03 o 
   5   7   2    18917.15    18708.10    274.51 o 
   6   7   2    24716.13    24371.65    338.27 o 
   7   7   2     2731.84     2822.50    116.81 o 
   8   7   2     3732.92     3762.20    158.83 o 
   9   7   2     1887.29     2014.25    131.09 o 
   0   8   2     7171.49     7490.32    154.45 o 
   1   8   2     4444.92     4792.10    106.15 o 
   2   8   2    22734.79    22966.88    167.60 o 
   3   8   2     8698.90     8734.00    134.38 o 
   4   8   2    12875.81    12370.92    327.53 o 
   5   8   2     3396.29     3410.31    119.05 o 
   6   8   2      992.34     1035.18    132.44 o 
   7   8   2    13411.64    13252.77    437.61 o 
   8   8   2      249.70      231.20    153.58 o 
   9   8   2     3231.89     3530.59    191.21 o 
   0   9   2    61710.05    62302.78   1228.62 o 
   1   9   2    21638.44    21614.96    155.52 o 
   2   9   2     4239.77     4319.56    108.01 o 
   3   9   2     2641.16     2808.30    107.59 o 
   4   9   2      218.02      155.70    118.23 o 
   5   9   2     5164.37     5091.05    151.80 o 
   6   9   2    14478.88    14407.13    325.14 o 
   7   9   2     7284.02     7305.71    164.35 o 
   8   9   2     1157.36     1136.38    160.80 o 
   9   9   2     1070.75     1114.18    147.11 o 
   0  10   2     7963.83     8323.59    157.23 o 
   1  10   2    11172.73    11491.67    135.72 o 
   2  10   2    15258.08    15651.84    137.77 o 
   3  10   2     8696.67     8854.69    133.83 o 
   4  10   2    12221.50    12216.78    160.07 o 
   5  10   2     1092.67     1264.18    141.36 o 
   6  10   2     1603.03     1689.28    139.85 o 
   7  10   2     6770.15     6788.42    144.51 o 
   8  10   2       93.68      207.97    132.40 o 
   9  10   2     2361.93     2527.91    157.49 o 
   0  11   2    21618.42    21725.54    224.03 o 
   1  11   2     5099.45     5227.53    117.76 o 
   2  11   2      685.22      738.01    101.82 o 
   3  11   2      571.88      612.67    107.73 o 
   4  11   2      472.87      521.08    114.62 o 
   5  11   2       92.87       64.95    120.20 o 
   6  11   2      114.42      151.09    143.84 o 
   7  11   2     2280.41     2380.64    135.40 o 
   8  11   2     2332.31     2558.18    155.15 o 
   0  12   2     9919.71    10241.46    204.83 o 
   1  12   2     5650.67     5701.49    131.13 o 
   2  12   2     6413.86     6408.26    110.74 o 
   3  12   2     2300.31     2294.03    119.22 o 
   4  12   2     1765.32     1832.44    134.52 o 
   5  12   2     6063.92     6146.56    172.73 o 
   6  12   2     6371.68     6626.80    162.73 o 
   7  12   2      626.59      678.86    167.81 o 
   8  12   2       44.07       74.27    187.29 o 
   0  13   2     8108.70     8045.96    164.86 o 
   1  13   2    18533.44    18757.06    165.32 o 
   2  13   2     9263.88     9218.79    145.85 o 
   3  13   2     4152.63     4174.77    127.87 o 
   4  13   2     7389.38     7287.68    159.88 o 
   5  13   2     1988.29     1843.14    150.44 o 
   6  13   2     1846.07     1830.42    137.88 o 
   7  13   2     5712.37     5937.72    187.20 o 
   0  14   2    20286.44    20587.89    446.63 o 
   1  14   2     1731.48     1729.33    108.61 o 
   2  14   2     1336.74     1370.23    117.34 o 
   3  14   2      107.03      121.26    124.29 o 
   4  14   2      920.02      879.92    133.67 o 
   5  14   2    10733.13    10739.28    229.49 o 
   6  14   2     7237.18     7331.56    163.71 o 
   7  14   2      767.46      755.45    170.43 o 
   0  15   2     5359.46     5376.02    187.05 o 
   1  15   2    11466.87    11610.09    193.93 o 
   2  15   2    15009.75    15258.99    261.67 o 
   3  15   2     1240.16     1323.61    145.44 o 
   4  15   2     7974.37     7972.40    161.26 o 
   5  15   2      562.63      565.25    150.47 o 
   6  15   2     2263.36     2304.92    192.43 o 
   0  16   2    12598.16    13421.00    267.63 o 
   1  16   2      279.33      302.46    146.05 o 
   2  16   2     2594.88     2414.77    136.55 o 
   3  16   2       39.98       26.63    157.91 o 
   4  16   2      279.29      349.96    165.22 o 
   5  16   2     7233.55     7124.58    203.19 o 
   0  17   2     4176.47     4780.60    255.33 o 
   1  17   2     2684.57     2595.46    140.73 o 
   2  17   2     2934.02     3193.58    190.00 o 
   3  17   2      313.41      420.49    197.27 o 
   4  17   2      575.05      741.49    184.15 o 
   5  17   2      482.97      540.30    237.41 o 
   0  18   2     4576.27     4747.22    338.10 o 
   1  18   2     1811.11     1927.02    174.27 o 
   2  18   2     2439.42     2640.39    180.51 o 
   3  18   2      303.46      454.53    182.86 o 
   0  19   2     4106.86     4035.50    221.37 o 
   1  19   2      831.60      973.64    157.78 o 
   2  19   2      364.77      510.14    426.12 o 
   1 -19   3     3933.02     3944.68    198.10 o 
   1 -18   3     4584.17     4741.06    187.14 o 
   2 -18   3     3002.60     3181.30    185.51 o 
   3 -18   3     2127.14     2194.72    176.57 o 
   1 -17   3      407.61      473.32    135.76 o 
   2 -17   3     3815.78     4050.24    149.55 o 
   3 -17   3     6784.61     6901.81    165.25 o 
   4 -17   3      685.21      702.04    156.25 o 
   5 -17   3      468.72      170.05    426.12 o 
   1 -16   3     3993.98     3948.55    136.43 o 
   2 -16   3     2708.65     2918.66    140.81 o 
   3 -16   3     2457.14     2413.17    137.41 o 
   4 -16   3     2461.70     2446.60    132.31 o 
   5 -16   3      543.61      517.62    130.04 o 
   1 -15   3      143.92      201.71    120.39 o 
   2 -15   3    12941.66    12892.36    145.92 o 
   3 -15   3    29950.12    29901.76    303.43 o 
   4 -15   3     1280.17     1407.52    119.20 o 
   5 -15   3      192.17      316.42    127.13 o 
   6 -15   3     1973.81     1864.08    132.73 o 
   1 -14   3     8298.84     8064.98    132.14 o 
   2 -14   3       55.17      132.78    102.69 o 
   3 -14   3     4023.87     3909.35    121.63 o 
   4 -14   3     1081.53     1111.06    110.72 o 
   5 -14   3      851.37      911.68    123.66 o 
   6 -14   3     2990.40     2875.01    134.92 o 
   7 -14   3     1154.80     1317.08    139.93 o 
   1 -13   3     1245.32     1196.93    121.59 o 
   2 -13   3    11795.49    11490.31    136.20 o 
   3 -13   3    17368.04    17391.04    147.12 o 
   4 -13   3     1445.29     1407.25    103.41 o 
   5 -13   3       32.93       57.36    101.81 o 
   6 -13   3     3185.14     3225.11    127.14 o 
   7 -13   3     1053.33     1007.72    124.71 o 
   1 -12   3     3233.98     3338.62    107.94 o 
   2 -12   3     3610.05     3739.87    113.61 o 
   3 -12   3    13899.75    13635.11    129.55 o 
   4 -12   3     8294.42     8178.59    119.18 o 
   5 -12   3     1371.17     1436.06    108.11 o 
   6 -12   3     3005.82     3124.35    129.40 o 
   7 -12   3      858.39      935.46    136.10 o 
   8 -12   3     3879.81     3710.82    135.82 o 
   1 -11   3     1784.97     1797.90    101.44 o 
   2 -11   3     2225.30     2387.09     97.57 o 
   3 -11   3      596.86      545.99     88.05 o 
   4 -11   3      476.48      512.46     85.59 o 
   5 -11   3     3327.02     3253.79    102.44 o 
   6 -11   3     3008.03     2955.69    115.48 o 
   7 -11   3     2520.98     2471.21    113.63 o 
   8 -11   3      475.36      525.92    138.24 o 
   1 -10   3     3582.45     3575.07    110.18 o 
   2 -10   3     9008.21     8993.50    118.29 o 
   3 -10   3    13005.80    12931.91    120.20 o 
   4 -10   3     3990.68     4072.72     96.12 o 
   5 -10   3     7516.92     7325.29    105.27 o 
   6 -10   3     1753.88     1632.33    104.46 o 
   7 -10   3     2083.00     2163.31    114.41 o 
   8 -10   3     4622.00     4708.64    149.15 o 
   1  -9   3    33595.00    33259.55    223.37 o 
   2  -9   3    11871.85    11872.86    119.91 o 
   3  -9   3     1510.40     1544.80     82.60 o 
   4  -9   3    10376.93    10193.17    129.65 o 
   5  -9   3     7720.80     7726.41    126.37 o 
   6  -9   3     2178.04     2101.51    109.25 o 
   7  -9   3     4944.65     4935.51    130.15 o 
   8  -9   3      839.92      820.58    118.91 o 
   9  -9   3     2526.45     2615.24    157.77 o 
   1  -8   3     7972.51     8161.96    115.16 o 
   2  -8   3     6809.80     6546.87    107.05 o 
   3  -8   3     8076.29     7925.41    106.93 o 
   4  -8   3     2988.13     2957.48     89.21 o 
   5  -8   3     7498.87     7382.89    118.66 o 
   6  -8   3     1499.85     1449.94    101.90 o 
   7  -8   3      672.48      719.36    110.68 o 
   8  -8   3     2811.71     2904.08    129.37 o 
   9  -8   3     1012.74     1044.34    136.14 o 
   1  -7   3    58754.44    58591.16    465.27 o 
   2  -7   3    37187.94    37168.85    314.42 o 
   3  -7   3    12450.60    11978.70    118.72 o 
   4  -7   3    30571.02    30573.58    236.02 o 
   5  -7   3    14523.85    14545.59    143.95 o 
   6  -7   3     6744.87     6714.64    112.01 o 
   7  -7   3     7007.74     6935.48    127.49 o 
   8  -7   3      621.53      664.47    134.15 o 
   9  -7   3     5921.02     5895.16    160.10 o 
   1  -6   3    10599.54    10591.28    127.53 o 
   2  -6   3     6814.28     6787.68    107.32 o 
   3  -6   3     7613.11     7371.70    102.53 o 
   4  -6   3    15231.81    15135.58    149.79 o 
   5  -6   3     7810.46     7738.54    119.67 o 
   6  -6   3     2037.66     1985.65    111.78 o 
   7  -6   3     3203.90     3219.45    118.87 o 
   8  -6   3     5298.94     5413.91    159.78 o 
   9  -6   3      393.36      375.33    130.48 o 
   1  -5   3    13204.64    13169.57    142.17 o 
   2  -5   3     1694.87     1553.46     93.74 o 
   3  -5   3     3040.30     3213.81     96.58 o 
   4  -5   3    38061.43    38081.82    373.01 o 
   5  -5   3    13532.41    13476.28    134.20 o 
   6  -5   3     8464.14     8382.98    124.04 o 
   7  -5   3     5176.88     5263.57    114.68 o 
   8  -5   3      132.13      249.83    110.44 o 
   9  -5   3     4250.29     4499.30    153.52 o 
  10  -5   3     6154.80     6231.88    163.71 o 
   1  -4   3    38595.07    39150.81    403.73 o 
   2  -4   3    23617.19    23627.61    297.19 o 
   3  -4   3    31910.93    31505.64    211.59 o 
   4  -4   3     7960.29     7832.90    117.16 o 
   5  -4   3     9968.00    10084.94    128.19 o 
   6  -4   3     4153.22     4136.11    108.16 o 
   7  -4   3     2346.74     2400.57    110.66 o 
   8  -4   3     7942.28     7928.99    167.07 o 
   9  -4   3     3047.80     2988.88    152.04 o 
  10  -4   3     4520.74     4416.15    169.36 o 
   1  -3   3    15229.07    15593.82    165.13 o 
   2  -3   3    25781.54    26235.51    519.44 o 
   3  -3   3    45713.79    45371.38    436.83 o 
   4  -3   3     1026.74     1043.92     90.43 o 
   5  -3   3    13226.66    13460.92    137.25 o 
   6  -3   3     7186.58     7186.76    123.86 o 
   7  -3   3      867.44      904.74     99.57 o 
   8  -3   3     5499.64     5546.60    127.04 o 
   9  -3   3      878.17      893.76    121.85 o 
  10  -3   3      707.73      749.08    151.00 o 
   1  -2   3     4682.44     4867.77    128.34 o 
   2  -2   3    39003.63    39467.97    631.08 o 
   3  -2   3    33616.80    34163.21    324.77 o 
   4  -2   3     2241.91     2302.42    103.90 o 
   5  -2   3     9658.50     9843.69    137.96 o 
   6  -2   3     9354.27     9466.56    128.24 o 
   7  -2   3     8186.27     8148.80    143.89 o 
   8  -2   3     4806.38     4387.81    124.29 o 
   9  -2   3     1024.52     1032.86    117.88 o 
  10  -2   3     1413.74     1406.77    150.56 o 
   1  -1   3      666.94      719.79    108.68 o 
   2  -1   3    28750.00    29622.07    323.65 o 
   3  -1   3    83144.67    83625.30    992.57 o 
   4  -1   3    19194.27    19150.58    159.26 o 
   5  -1   3     8690.49     8818.91    120.78 o 
   6  -1   3     3528.28     3630.80    110.25 o 
   7  -1   3     2823.86     2789.36    112.19 o 
   8  -1   3    23910.00    23752.55    152.00 o 
   9  -1   3    10356.49    10276.95    171.70 o 
  10  -1   3      998.64     1004.86    139.47 o 
   1   0   3        7.83       36.22     75.61 o 
   2   0   3     5421.73     5803.84    123.37 o 
   3   0   3     1928.56     1834.51     97.75 o 
   4   0   3     1438.48     1465.04     97.58 o 
   5   0   3     3415.21     3560.79    107.05 o 
   6   0   3     7412.76     7801.03    124.07 o 
   7   0   3     5270.07     5423.06    111.97 o 
   8   0   3     1114.51     1287.00    108.32 o 
   9   0   3      682.20      709.51    119.57 o 
  10   0   3      131.64       64.53    162.60 o 
   1   1   3      671.12      752.63     88.81 o 
   2   1   3    27499.61    28004.92    278.69 o 
   3   1   3    80488.14    79413.37    757.60 o 
   4   1   3    19313.90    19832.87    168.11 o 
   5   1   3     8362.64     8272.30    136.40 o 
   6   1   3     4025.88     4098.49    100.33 o 
   7   1   3     2874.29     2770.06     96.87 o 
   8   1   3    23944.86    23717.53    305.46 o 
   9   1   3     9992.63     9985.52    175.21 o 
  10   1   3      970.56      949.72    138.58 o 
   1   2   3     4706.01     4707.50    133.73 o 
   2   2   3    39458.56    38951.06    248.71 o 
   3   2   3    34239.20    34509.54    438.55 o 
   4   2   3     2224.11     2271.76     96.55 o 
   5   2   3     9672.13     9842.32    118.49 o 
   6   2   3     9401.18     9392.29    129.57 o 
   7   2   3     8344.67     8272.31    150.38 o 
   8   2   3     4985.48     4912.09    124.77 o 
   9   2   3     1092.27     1078.07    115.32 o 
  10   2   3     1377.89     1270.86    134.35 o 
   1   3   3    16414.81    16516.97    169.21 o 
   2   3   3    24840.08    25298.87    279.65 o 
   3   3   3    44965.75    45268.52    553.78 o 
   4   3   3     1043.06     1052.00     80.09 o 
   5   3   3    13948.73    14121.18    151.42 o 
   6   3   3     7223.41     7240.65    113.43 o 
   7   3   3      858.31      872.75     93.64 o 
   8   3   3     5424.14     5365.01    118.09 o 
   9   3   3      704.39      647.30    130.18 o 
  10   3   3      721.51      732.37    142.36 o 
   1   4   3    39375.85    39013.30    230.43 o 
   2   4   3    24046.12    24351.87    180.44 o 
   3   4   3    31423.40    31880.95    274.89 o 
   4   4   3     8406.12     8479.16    115.43 o 
   5   4   3     9893.72     9847.89    148.74 o 
   6   4   3     4087.54     3975.36    103.70 o 
   7   4   3     2236.08     2150.19    106.48 o 
   8   4   3     8123.85     8308.56    158.66 o 
   9   4   3     3157.76     3226.88    148.86 o 
  10   4   3     4419.64     4457.27    162.52 o 
   1   5   3    12860.90    12553.01    128.86 o 
   2   5   3     1579.26     1496.01     83.03 o 
   3   5   3     3286.57     3487.79     94.51 o 
   4   5   3    39739.09    40781.53    488.42 o 
   5   5   3    14314.07    14153.55    283.39 o 
   6   5   3     8031.30     7938.41    123.99 o 
   7   5   3     5407.27     5535.00    107.25 o 
   8   5   3      102.76      140.39    105.28 o 
   9   5   3     4458.81     4396.67    134.65 o 
  10   5   3     6322.20     6452.13    154.75 o 
   1   6   3    10575.31    10567.55    117.52 o 
   2   6   3     6778.22     6887.96    107.14 o 
   3   6   3     7901.59     7885.00    125.74 o 
   4   6   3    14670.49    14956.19    167.53 o 
   5   6   3     7302.54     7234.40    106.05 o 
   6   6   3     1941.61     1837.43     97.00 o 
   7   6   3     3049.17     3049.26    107.18 o 
   8   6   3     5380.50     5308.56    127.04 o 
   9   6   3      383.62      444.94    142.25 o 
   1   7   3    57702.29    57125.22    368.39 o 
   2   7   3    37392.39    38367.19    190.03 o 
   3   7   3    12820.26    12648.90    122.95 o 
   4   7   3    30812.61    30994.27    338.19 o 
   5   7   3    13939.38    13913.86    269.00 o 
   6   7   3     6794.33     6756.63    129.62 o 
   7   7   3     7220.84     7204.96    137.01 o 
   8   7   3      639.23      628.30    110.67 o 
   9   7   3     5815.93     5911.22    195.71 o 
   1   8   3     7835.49     8049.79    108.42 o 
   2   8   3     6932.73     6849.61    104.57 o 
   3   8   3     8214.10     8132.59    116.53 o 
   4   8   3     2930.77     2984.36    105.87 o 
   5   8   3     7566.84     7613.41    163.50 o 
   6   8   3     1453.89     1531.16    111.75 o 
   7   8   3      699.23      846.63    118.27 o 
   8   8   3     2858.67     2811.76    147.72 o 
   9   8   3     1114.09     1279.85    167.60 o 
   1   9   3    34008.30    34395.14    303.44 o 
   2   9   3    11644.17    11746.59    140.99 o 
   3   9   3     1561.63     1663.40    104.01 o 
   4   9   3     9558.22     9481.93    166.63 o 
   5   9   3     7294.29     7417.41    131.87 o 
   6   9   3     2178.34     2173.23    116.77 o 
   7   9   3     4998.16     5099.74    129.40 o 
   8   9   3      809.91      828.06    148.98 o 
   9   9   3     2245.76     2179.36    188.30 o 
   1  10   3     3743.74     3743.38    108.52 o 
   2  10   3     8802.88     8755.58    113.65 o 
   3  10   3    12936.25    12682.21    191.59 o 
   4  10   3     4313.17     4382.83    124.19 o 
   5  10   3     7509.81     7310.64    129.87 o 
   6  10   3     1733.57     1753.79    129.31 o 
   7  10   3     2170.41     2396.03    145.42 o 
   8  10   3     4596.61     4434.28    153.26 o 
   1  11   3     1993.47     2008.06     99.84 o 
   2  11   3     2525.37     2720.18     90.71 o 
   3  11   3      758.83      782.88     98.10 o 
   4  11   3      469.53      410.37    106.85 o 
   5  11   3     3421.34     3399.65    116.28 o 
   6  11   3     2838.72     2765.94    139.36 o 
   7  11   3     2396.14     2479.68    140.56 o 
   8  11   3      588.59      659.91    141.29 o 
   1  12   3     3508.84     3450.50     99.45 o 
   2  12   3     3417.97     3416.84    102.87 o 
   3  12   3    13402.90    13129.01    257.70 o 
   4  12   3     8636.63     8613.57    146.96 o 
   5  12   3     1372.83     1467.96    142.21 o 
   6  12   3     3094.85     3180.27    146.13 o 
   7  12   3      881.77      840.39    151.07 o 
   8  12   3     3723.48     3704.49    169.50 o 
   1  13   3     1165.86     1237.93     98.91 o 
   2  13   3    12231.14    12158.34    267.16 o 
   3  13   3    18025.90    18000.11    159.54 o 
   4  13   3     1385.95     1372.74    126.84 o 
   5  13   3       22.11       50.95    130.50 o 
   6  13   3     3204.48     3162.49    141.96 o 
   7  13   3     1045.55      968.85    178.27 o 
   1  14   3     8583.26     8450.62    144.24 o 
   2  14   3       91.19      149.36    136.48 o 
   3  14   3     3975.65     3875.07    154.37 o 
   4  14   3     1102.37     1137.77    137.87 o 
   5  14   3      868.23      958.86    141.96 o 
   6  14   3     3008.41     3063.47    149.66 o 
   7  14   3     1115.58     1278.32    174.08 o 
   1  15   3      165.64      236.32    120.02 o 
   2  15   3    12935.93    13114.89    264.59 o 
   3  15   3    29864.65    30814.28    316.27 o 
   4  15   3     1204.13     1424.89    168.28 o 
   5  15   3      170.93      189.09    170.01 o 
   6  15   3     2109.11     2323.27    184.48 o 
   1  16   3     4144.77     4540.39    151.96 o 
   2  16   3     2709.63     2791.33    139.43 o 
   3  16   3     2546.28     2559.25    165.14 o 
   4  16   3     2580.62     2603.83    158.68 o 
   5  16   3      531.88      479.19    169.18 o 
   1  17   3      375.00      349.08    155.18 o 
   2  17   3     3610.38     3810.85    150.98 o 
   3  17   3     6317.51     6445.12    192.38 o 
   4  17   3      679.71      784.36    225.43 o 
   1  18   3     4427.93     4526.43    179.86 o 
   2  18   3     3004.22     2949.30    204.02 o 
   3  18   3     2197.21     2109.29    222.84 o 
   1  19   3     3914.54     4062.37    176.64 o 
   0 -19   4     7079.81     6858.74    275.58 o 
   1 -19   4     1141.58     1115.24    174.79 o 
   0 -18   4     9993.05     9998.37    258.11 o 
   1 -18   4     4430.93     4230.20    187.67 o 
   2 -18   4      128.86      186.01    154.52 o 
   3 -18   4      247.39      295.17    156.62 o 
   0 -17   4     2608.07     2736.88    205.49 o 
   1 -17   4     2218.52     2233.10    140.29 o 
   2 -17   4     4061.38     4398.67    156.40 o 
   3 -17   4       84.57      176.43    160.27 o 
   4 -17   4     2446.52     2423.34    167.07 o 
   0 -16   4     2775.36     2647.13    187.50 o 
   1 -16   4     3020.00     3148.80    137.14 o 
   2 -16   4     5526.25     5655.29    144.41 o 
   3 -16   4      508.77      588.43    139.82 o 
   4 -16   4      765.73      847.30    146.14 o 
   5 -16   4     4193.13     4116.67    146.24 o 
   0 -15   4     1571.40     1490.00    166.40 o 
   1 -15   4     7671.34     7756.39    143.97 o 
   2 -15   4    10156.41    10150.15    139.16 o 
   3 -15   4     2722.57     2576.79    119.68 o 
   4 -15   4    10000.39    10082.89    143.28 o 
   5 -15   4      166.71      211.96    114.05 o 
   6 -15   4     1349.41     1261.74    151.26 o 
   0 -14   4     4860.93     4642.97    173.24 o 
   1 -14   4     2000.68     1894.44    111.03 o 
   2 -14   4     7709.50     7538.02    121.80 o 
   3 -14   4     1116.73     1078.54    111.44 o 
   4 -14   4     5748.77     5826.46    118.60 o 
   5 -14   4       73.04      143.43    107.72 o 
   6 -14   4      167.73      152.07    125.49 o 
   7 -14   4     4608.44     4574.72    150.62 o 
   0 -13   4     2244.79     2040.28    153.39 o 
   1 -13   4     6314.34     6370.99    133.67 o 
   2 -13   4     7272.82     7174.42    123.76 o 
   3 -13   4     4214.18     4268.95    110.45 o 
   4 -13   4    16490.72    16288.70    159.74 o 
   5 -13   4      750.39      803.88    108.82 o 
   6 -13   4     1092.09     1100.50    120.21 o 
   7 -13   4     6162.40     5999.11    149.84 o 
   0 -12   4     6350.15     6356.98    183.73 o 
   1 -12   4     7719.26     7758.56    120.17 o 
   2 -12   4     2336.85     2471.85    106.39 o 
   3 -12   4     1327.93     1281.54     89.30 o 
   4 -12   4     8817.46     8767.49    119.35 o 
   5 -12   4     8163.58     8077.57    155.25 o 
   6 -12   4     4983.92     5265.32    116.89 o 
   7 -12   4     2560.59     2544.30    144.18 o 
   8 -12   4     2376.52     2386.66    154.72 o 
   0 -11   4     7652.59     7750.24    188.74 o 
   1 -11   4      287.90      379.88     89.02 o 
   2 -11   4     5731.50     5756.43    106.70 o 
   3 -11   4      167.50      208.87     88.83 o 
   4 -11   4     2040.72     2067.03     99.87 o 
   5 -11   4     3916.90     4001.00    117.53 o 
   6 -11   4     1805.94     1803.90    115.88 o 
   7 -11   4     4869.20     4847.22    128.32 o 
   8 -11   4      428.98      462.22    136.11 o 
   0 -10   4     7377.53     7590.88    182.81 o 
   1 -10   4    14804.92    14785.87    143.29 o 
   2 -10   4     2833.88     2898.23    100.54 o 
   3 -10   4     1040.69     1152.97    105.47 o 
   4 -10   4     2603.34     2636.26     89.74 o 
   5 -10   4     8413.71     8214.89    125.57 o 
   6 -10   4    24465.94    24235.45    300.94 o 
   7 -10   4     4595.60     4708.31    144.39 o 
   8 -10   4      284.09      378.08    136.43 o 
   0  -9   4    45388.13    44402.14    620.18 o 
   1  -9   4    10580.26    10924.11    132.17 o 
   2  -9   4     5846.37     5838.06    110.98 o 
   3  -9   4      277.61      317.47     84.00 o 
   4  -9   4     2073.84     2113.13     94.72 o 
   5  -9   4    15441.89    15330.15    163.85 o 
   6  -9   4    12765.83    12415.03    168.80 o 
   7  -9   4      561.33      628.64    121.68 o 
   8  -9   4      898.13      787.32    113.34 o 
   9  -9   4     1936.68     1900.69    176.36 o 
   0  -8   4     2193.92     2272.19    137.14 o 
   1  -8   4     4293.41     4519.57     98.42 o 
   2  -8   4    12195.99    12270.52    123.30 o 
   3  -8   4    11070.63    10752.41    115.87 o 
   4  -8   4      870.45      977.36    100.29 o 
   5  -8   4     5224.71     4968.39    104.68 o 
   6  -8   4    16580.05    16638.86    216.09 o 
   7  -8   4     2747.32     2647.79    121.76 o 
   8  -8   4     1837.19     1784.49    136.15 o 
   9  -8   4     2107.79     2105.74    169.99 o 
   0  -7   4    70440.69    69856.55   1112.23 o 
   1  -7   4     7408.04     7435.30    122.87 o 
   2  -7   4    14262.38    14592.89    139.51 o 
   3  -7   4     5398.26     5352.99    102.86 o 
   4  -7   4      446.73      537.12     89.59 o 
   5  -7   4    22074.88    21860.77    151.15 o 
   6  -7   4    16567.98    16685.14    170.29 o 
   7  -7   4      468.50      502.78    109.84 o 
   8  -7   4       55.04       75.02    135.85 o 
   9  -7   4      756.58      643.49    170.68 o 
   0  -6   4    19067.11    19307.30    220.99 o 
   1  -6   4     5153.77     5139.04    100.10 o 
   2  -6   4     4260.62     4322.24    100.03 o 
   3  -6   4    10557.12    10741.82    139.37 o 
   4  -6   4     2327.40     2279.48     92.79 o 
   5  -6   4     7569.31     7733.80    154.12 o 
   6  -6   4    10489.89    10253.75    162.03 o 
   7  -6   4       44.00      141.66    116.68 o 
   8  -6   4     6853.99     6921.46    173.57 o 
   9  -6   4     2145.98     2232.08    156.03 o 
   0  -5   4    86695.41    86749.10    684.79 o 
   1  -5   4     5452.75     5482.96    105.48 o 
   2  -5   4     6808.51     6918.57    174.69 o 
   3  -5   4     4798.05     4752.59    128.30 o 
   4  -5   4     1093.30      985.61     94.72 o 
   5  -5   4    30106.51    30133.04    388.50 o 
   6  -5   4     7858.02     7592.56    134.33 o 
   7  -5   4     1792.96     1732.19    112.88 o 
   8  -5   4     4100.84     3901.64    134.41 o 
   9  -5   4     2688.35     2780.16    158.23 o 
  10  -5   4     1405.17     1513.51    209.72 o 
   0  -4   4    47477.81    48816.06    378.29 o 
   1  -4   4    55109.41    56410.29    500.87 o 
   2  -4   4    22182.61    22314.81    425.47 o 
   3  -4   4     1903.28     1900.71    103.40 o 
   4  -4   4    19648.62    19650.27    235.36 o 
   5  -4   4    11231.61    11571.41    157.07 o 
   6  -4   4    23009.34    23531.67    358.83 o 
   7  -4   4    10353.41    10046.75    209.35 o 
   8  -4   4     6967.50     6953.04    150.52 o 
   9  -4   4     2083.23     2136.71    142.60 o 
  10  -4   4      131.58      233.87    148.30 o 
   0  -3   4    63177.18    64129.95    648.43 o 
   1  -3   4     9737.87     9991.14    209.89 o 
   2  -3   4    14175.76    14110.44    165.89 o 
   3  -3   4     2614.75     2678.87     98.18 o 
   4  -3   4    13410.40    13214.52    213.94 o 
   5  -3   4     7319.67     7256.57    115.70 o 
   6  -3   4       53.36       45.15    109.50 o 
   7  -3   4     9781.67     9882.54    189.47 o 
   8  -3   4     1645.00     1714.38    130.72 o 
   9  -3   4     4945.00     5119.16    157.26 o 
  10  -3   4     2770.30     2846.31    144.54 o 
   0  -2   4    19687.36    20619.00    274.80 o 
   1  -2   4    50690.84    51694.96    792.35 o 
   2  -2   4     6102.85     6274.76    125.87 o 
   3  -2   4    11849.94    12119.13    168.85 o 
   4  -2   4    24984.11    25342.79    226.74 o 
   5  -2   4      738.10      750.65     92.20 o 
   6  -2   4    15435.38    15079.41    146.83 o 
   7  -2   4     7536.16     7851.28    237.27 o 
   8  -2   4     5923.05     5930.18    131.89 o 
   9  -2   4      546.15      449.87    116.44 o 
  10  -2   4      141.84      188.29    148.06 o 
   0  -1   4      121.89      385.12    160.55 o 
   1  -1   4    38048.60    38376.44    397.87 o 
   2  -1   4    21392.03    21339.37    382.74 o 
   3  -1   4     6100.94     6191.99    140.25 o 
   4  -1   4    51201.28    52303.45    326.80 o 
   5  -1   4     1955.78     1752.94    110.70 o 
   6  -1   4     3094.97     2993.20    107.56 o 
   7  -1   4     8064.84     8317.00    159.78 o 
   8  -1   4     2766.23     2776.48    129.01 o 
   9  -1   4     8423.55     8449.39    178.49 o 
  10  -1   4     1146.66     1181.36    167.43 o 
   0   0   4     9396.24    10147.47    264.53 o 
   1   0   4    17100.13    16946.06    214.77 o 
   2   0   4    14580.37    15518.83    213.07 o 
   3   0   4      289.47      253.09     97.03 o 
   4   0   4    12394.31    12368.05    146.98 o 
   5   0   4       16.77      421.93    105.20 o 
   6   0   4     2172.73     2438.77    114.34 o 
   7   0   4    11390.11    10950.45    151.18 o 
   8   0   4     9223.38     9140.40    131.26 o 
   9   0   4      115.70      207.10    121.28 o 
  10   0   4     1137.90     1187.02    138.37 o 
   0   1   4      120.69      332.44    140.58 o 
   1   1   4    38689.31    38163.32    287.32 o 
   2   1   4    20353.86    19774.24    178.20 o 
   3   1   4     6124.76     6192.91    117.50 o 
   4   1   4    51304.07    52145.60    288.50 o 
   5   1   4     1980.30     1810.34    106.23 o 
   6   1   4     3163.75     3136.90    106.02 o 
   7   1   4     8041.74     8019.82    110.55 o 
   8   1   4     2586.86     2432.68    129.36 o 
   9   1   4     8386.61     8480.09    140.62 o 
  10   1   4     1086.38     1091.21    134.06 o 
   0   2   4    19487.29    19068.23    385.61 o 
   1   2   4    52475.20    52451.93    299.66 o 
   2   2   4     5743.21     5793.19    125.83 o 
   3   2   4    12137.39    12307.06    129.35 o 
   4   2   4    24931.12    25619.72    235.82 o 
   5   2   4      974.45     1009.38     86.65 o 
   6   2   4    15617.01    15401.47    138.54 o 
   7   2   4     7678.45     7469.11    119.05 o 
   8   2   4     5739.43     5852.08    121.84 o 
   9   2   4      603.51      739.25    122.58 o 
  10   2   4      159.41      150.09    146.24 o 
   0   3   4    64643.23    64412.84    787.13 o 
   1   3   4     9750.32     9760.86    137.82 o 
   2   3   4    13713.71    13282.62    137.06 o 
   3   3   4     2320.71     2421.94     80.65 o 
   4   3   4    13298.78    13422.41    262.75 o 
   5   3   4     7516.93     7419.35    116.11 o 
   6   3   4       66.12      102.46     96.04 o 
   7   3   4     9616.21     9616.29    124.93 o 
   8   3   4     1595.91     1663.06    114.26 o 
   9   3   4     4865.31     4959.25    134.63 o 
  10   3   4     2840.96     2915.61    160.65 o 
   0   4   4    52376.82    53456.49    334.98 o 
   1   4   4    54338.90    54029.58    260.55 o 
   2   4   4    21162.75    21394.81    171.50 o 
   3   4   4     2074.77     2238.44     89.58 o 
   4   4   4    19771.57    19792.06    142.76 o 
   5   4   4    11391.02    11593.44    120.21 o 
   6   4   4    22515.34    22306.74    263.71 o 
   7   4   4     9952.79     9943.26    130.70 o 
   8   4   4     7187.74     7334.42    129.20 o 
   9   4   4     2044.94     1953.07    131.92 o 
  10   4   4      130.65      171.07    140.53 o 
   0   5   4    89373.95    87231.90    825.41 o 
   1   5   4     5792.73     5888.05    109.43 o 
   2   5   4     6925.57     7063.93    110.70 o 
   3   5   4     4682.52     4568.71     94.60 o 
   4   5   4      905.68      842.79     85.69 o 
   5   5   4    30627.68    30199.46    184.08 o 
   6   5   4     7841.68     7902.99    130.69 o 
   7   5   4     1892.62     1754.06    103.13 o 
   8   5   4     4085.94     4167.46    130.08 o 
   9   5   4     2600.89     2794.15    152.73 o 
  10   5   4     1428.00     1502.17    173.48 o 
   0   6   4    18814.36    18768.76    207.30 o 
   1   6   4     5235.95     5280.07    114.87 o 
   2   6   4     3952.82     3899.46    100.23 o 
   3   6   4    10457.83    10402.89    109.98 o 
   4   6   4     2492.41     2377.60    102.89 o 
   5   6   4     7510.72     7620.02    116.57 o 
   6   6   4     9783.01     9417.58    169.39 o 
   7   6   4       60.29      138.08     94.23 o 
   8   6   4     6897.48     6819.67    124.22 o 
   9   6   4     2333.88     2440.24    122.85 o 
   0   7   4    68652.23    67616.13    661.54 o 
   1   7   4     7582.25     7564.37    112.14 o 
   2   7   4    13831.48    14404.09    131.88 o 
   3   7   4     5389.56     5292.17     98.08 o 
   4   7   4      463.85      535.77     87.62 o 
   5   7   4    22111.94    21651.69    145.18 o 
   6   7   4    16604.61    16776.52    244.84 o 
   7   7   4      439.21      452.35    108.71 o 
   8   7   4       69.31       87.32    102.26 o 
   9   7   4      785.16      792.20    129.00 o 
   0   8   4     2423.49     2405.15    123.63 o 
   1   8   4     4181.49     4404.88     96.44 o 
   2   8   4    12461.42    12634.74    119.04 o 
   3   8   4    10770.66    10802.11    145.13 o 
   4   8   4      880.92      932.97     94.00 o 
   5   8   4     4899.49     4842.99    106.41 o 
   6   8   4    16613.37    16606.89    301.78 o 
   7   8   4     2832.84     2702.62    112.09 o 
   8   8   4     1881.66     1908.14    135.06 o 
   9   8   4     2122.35     2151.53    147.14 o 
   0   9   4    43898.20    41993.23    284.59 o 
   1   9   4    10302.97    10172.92    125.37 o 
   2   9   4     5860.93     5955.03    103.10 o 
   3   9   4      270.93      315.61     94.05 o 
   4   9   4     2324.51     2355.84    105.92 o 
   5   9   4    15218.68    15122.22    147.24 o 
   6   9   4    13079.13    13145.92    136.51 o 
   7   9   4      445.78      506.17    123.31 o 
   8   9   4      866.98      859.24    122.96 o 
   9   9   4     1988.34     1987.42    164.82 o 
   0  10   4     8417.69     8731.91    171.74 o 
   1  10   4    14618.79    14340.39    133.81 o 
   2  10   4     2694.86     2792.16    105.66 o 
   3  10   4     1036.48     1004.03     97.85 o 
   4  10   4     2447.40     2589.82    103.33 o 
   5  10   4     8862.78     8574.38    157.54 o 
   6  10   4    24113.78    24063.78    229.26 o 
   7  10   4     4655.21     4886.31    142.94 o 
   8  10   4      238.99      320.03    172.09 o 
   0  11   4     7597.63     7542.91    162.41 o 
   1  11   4      293.07      417.75    106.49 o 
   2  11   4     6085.34     6127.31    116.34 o 
   3  11   4      132.63      104.88    108.48 o 
   4  11   4     2268.52     2448.97    138.09 o 
   5  11   4     3688.79     3650.93    130.77 o 
   6  11   4     1723.80     1709.65    125.97 o 
   7  11   4     5290.93     5408.77    149.53 o 
   8  11   4      439.75      587.94    152.63 o 
   0  12   4     6811.20     6609.38    181.20 o 
   1  12   4     7062.07     7244.03    116.16 o 
   2  12   4     2510.38     2547.14     99.51 o 
   3  12   4     1401.27     1353.89    123.49 o 
   4  12   4     8437.23     8165.71    184.59 o 
   5  12   4     8339.08     8226.16    141.72 o 
   6  12   4     4878.54     5168.23    164.51 o 
   7  12   4     2657.55     2723.64    159.54 o 
   8  12   4     2264.27     2140.80    179.34 o 
   0  13   4     2178.06     2278.76    147.73 o 
   1  13   4     6243.39     6416.01    107.26 o 
   2  13   4     7740.68     7890.06    140.60 o 
   3  13   4     4194.15     4063.03    121.26 o 
   4  13   4    16206.05    16005.43    172.14 o 
   5  13   4      696.65      729.81    122.44 o 
   6  13   4     1109.81     1276.06    163.72 o 
   7  13   4     6355.83     6324.42    178.10 o 
   0  14   4     4599.82     4705.58    190.90 o 
   1  14   4     1946.39     1969.59    111.64 o 
   2  14   4     8256.02     8229.33    144.37 o 
   3  14   4     1126.75     1115.51    129.15 o 
   4  14   4     5593.59     5496.01    152.37 o 
   5  14   4       76.68       68.46    156.72 o 
   6  14   4      175.11      164.41    156.38 o 
   7  14   4     4751.38     4769.62    202.33 o 
   0  15   4     1525.81     1539.80    166.78 o 
   1  15   4     7798.50     7816.52    143.93 o 
   2  15   4    10316.79    10729.53    157.62 o 
   3  15   4     2826.32     2883.17    172.06 o 
   4  15   4    10051.49    10484.65    179.17 o 
   5  15   4      164.59      288.99    146.93 o 
   6  15   4     1318.10     1229.65    168.40 o 
   0  16   4     3111.35     3188.97    185.53 o 
   1  16   4     3064.18     3243.13    141.08 o 
   2  16   4     5832.92     6183.89    146.56 o 
   3  16   4      522.02      611.73    138.22 o 
   4  16   4      767.33      939.54    171.37 o 
   5  16   4     4389.19     4581.06    193.77 o 
   0  17   4     2762.79     3102.58    219.62 o 
   1  17   4     2116.69     2243.62    172.11 o 
   2  17   4     3834.09     3935.66    201.56 o 
   3  17   4       88.21      199.85    189.71 o 
   4  17   4     2460.73     2720.07    236.07 o 
   0  18   4     9998.26    10744.36    262.66 o 
   1  18   4     4190.38     4243.48    168.90 o 
   2  18   4       60.15       47.53    210.02 o 
   3  18   4      246.85      232.56    186.92 o 
   0  19   4     7264.94     7195.05    267.42 o 
   1  19   4     1178.00     1253.39    248.44 o 
   1 -18   5     3749.56     3822.58    159.70 o 
   2 -18   5     3077.27     3049.66    158.03 o 
   3 -18   5     1451.14     1481.60    155.75 o 
   1 -17   5     3878.76     3829.76    161.56 o 
   2 -17   5     6043.58     6009.45    168.71 o 
   3 -17   5     7648.85     7612.78    169.93 o 
   4 -17   5     2774.26     2719.60    144.99 o 
   1 -16   5      480.50      539.39    120.81 o 
   2 -16   5     4376.06     4448.66    139.26 o 
   3 -16   5     4528.22     4635.20    142.04 o 
   4 -16   5     2688.38     2538.16    129.92 o 
   5 -16   5      958.48      949.70    152.02 o 
   1 -15   5     1710.09     1854.49    122.22 o 
   2 -15   5     3824.25     4054.94    127.45 o 
   3 -15   5    11856.54    11863.90    141.64 o 
   4 -15   5      184.68      182.30    105.69 o 
   5 -15   5      454.63      416.77    141.55 o 
   6 -15   5      220.32      273.62    149.48 o 
   1 -14   5     2999.03     2997.87    121.61 o 
   2 -14   5     1151.41     1171.99    119.12 o 
   3 -14   5    11266.41    11237.36    140.24 o 
   4 -14   5     3186.49     3018.50    118.74 o 
   5 -14   5      963.38      958.51    122.71 o 
   6 -14   5     1241.68     1232.11    137.63 o 
   1 -13   5     7326.62     7274.41    125.88 o 
   2 -13   5     5920.48     5991.44    130.03 o 
   3 -13   5    14086.94    13834.67    152.69 o 
   4 -13   5      855.28      876.94     95.44 o 
   5 -13   5     2457.02     2387.31    126.64 o 
   6 -13   5     2143.96     2121.18    128.25 o 
   7 -13   5     1266.28     1340.49    144.53 o 
   1 -12   5      154.55      197.59     98.37 o 
   2 -12   5      888.91      946.58    101.14 o 
   3 -12   5     6908.59     6750.90    121.35 o 
   4 -12   5    13757.12    13634.97    129.49 o 
   5 -12   5     3172.85     3076.20    116.09 o 
   6 -12   5      147.83      129.96    119.77 o 
   7 -12   5      333.19      331.19    135.99 o 
   8 -12   5     2468.49     2503.69    204.81 o 
   1 -11   5    13836.93    14048.42    139.13 o 
   2 -11   5     9935.76    10059.13    131.76 o 
   3 -11   5    15672.72    15530.05    134.90 o 
   4 -11   5     7809.76     7696.42    129.42 o 
   5 -11   5     7136.86     7010.26    130.36 o 
   6 -11   5     5829.09     5755.19    122.06 o 
   7 -11   5     5430.10     5362.87    149.22 o 
   8 -11   5     7176.76     7341.10    154.65 o 
   1 -10   5     4406.42     4448.79    107.59 o 
   2 -10   5     5545.59     5502.63    118.34 o 
   3 -10   5     8525.92     8519.42    129.86 o 
   4 -10   5     6932.59     6706.60    108.34 o 
   5 -10   5    10222.55     9929.69    125.98 o 
   6 -10   5       10.65       20.78    119.03 o 
   7 -10   5     1545.53     1598.69    125.45 o 
   8 -10   5     1433.72     1465.54    127.26 o 
   1  -9   5    18442.98    18231.45    200.28 o 
   2  -9   5     1219.87     1173.56     90.62 o 
   3  -9   5     9796.32     9702.74    121.52 o 
   4  -9   5    12255.22    12293.04    135.47 o 
   5  -9   5     2431.53     2419.59     98.72 o 
   6  -9   5     6827.62     6772.30    120.66 o 
   7  -9   5     4408.17     4554.07    145.24 o 
   8  -9   5     4955.86     4881.49    153.06 o 
   9  -9   5     1238.50     1351.24    176.58 o 
   1  -8   5     4960.50     5142.16    113.52 o 
   2  -8   5    12668.57    12621.51    124.82 o 
   3  -8   5     7101.24     7006.58    124.86 o 
   4  -8   5     9534.41     9581.64    121.99 o 
   5  -8   5     6277.26     6264.37    108.81 o 
   6  -8   5      394.10      458.24     99.59 o 
   7  -8   5     1369.29     1309.44    115.47 o 
   8  -8   5      315.69      300.95    134.67 o 
   9  -8   5       29.89       58.76    183.16 o 
   1  -7   5    49433.19    51001.00    346.17 o 
   2  -7   5     1984.23     1849.69     96.60 o 
   3  -7   5       59.91       51.29    102.11 o 
   4  -7   5    18598.66    18438.62    147.62 o 
   5  -7   5     2787.18     2892.28    119.17 o 
   6  -7   5     9228.94     9322.51    148.99 o 
   7  -7   5     5881.31     5928.71    130.19 o 
   8  -7   5      263.43      194.02    138.19 o 
   9  -7   5      258.23      308.37    170.05 o 
   1  -6   5    15906.02    16384.03    192.94 o 
   2  -6   5     3142.48     3101.75    103.30 o 
   3  -6   5    12832.70    13032.39    144.91 o 
   4  -6   5    18858.87    18215.78    250.64 o 
   5  -6   5     5138.04     5008.00    104.12 o 
   6  -6   5      935.01     1058.33    114.29 o 
   7  -6   5     1091.19     1156.73    133.67 o 
   8  -6   5     1270.16     1154.20    135.97 o 
   9  -6   5     2328.49     2634.20    157.68 o 
   1  -5   5    51417.75    52371.00    353.12 o 
   2  -5   5    11459.62    11436.71    130.17 o 
   3  -5   5    14470.87    14188.47    285.44 o 
   4  -5   5    24251.77    24119.37    423.61 o 
   5  -5   5     4400.94     4512.58    111.87 o 
   6  -5   5     3902.86     3893.92    119.52 o 
   7  -5   5     7168.93     6959.32    132.27 o 
   8  -5   5     5559.57     5609.11    159.78 o 
   9  -5   5     6173.06     5820.24    194.33 o 
   1  -4   5     7385.60     7413.49    122.02 o 
   2  -4   5    31297.81    30655.56    479.42 o 
   3  -4   5    41195.46    40823.15    598.88 o 
   4  -4   5     4264.92     4575.99    137.81 o 
   5  -4   5     2315.38     2307.92    109.23 o 
   6  -4   5       18.79       59.26    107.58 o 
   7  -4   5      277.12      340.01    115.53 o 
   8  -4   5     4790.74     4731.00    141.82 o 
   9  -4   5     4959.66     4555.71    155.73 o 
  10  -4   5     3515.95     3520.41    166.75 o 
   1  -3   5    15114.33    15144.85    169.11 o 
   2  -3   5    33553.36    33418.17    482.91 o 
   3  -3   5    36296.44    35065.16    224.07 o 
   4  -3   5    18155.32    18143.27    363.83 o 
   5  -3   5     4491.93     4607.79    109.91 o 
   6  -3   5     2178.00     2315.01    121.87 o 
   7  -3   5     6146.70     6108.00    182.33 o 
   8  -3   5    14488.35    14401.96    336.48 o 
   9  -3   5     3663.77     3571.00    151.72 o 
  10  -3   5     3464.63     3354.21    152.46 o 
   1  -2   5     6841.85     6978.92    132.68 o 
   2  -2   5    23606.37    24011.18    327.66 o 
   3  -2   5    19002.39    19177.93    251.51 o 
   4  -2   5     3824.22     4012.35    108.50 o 
   5  -2   5     9184.23     9219.18    117.76 o 
   6  -2   5     4993.72     4983.72    126.72 o 
   7  -2   5     2165.25     2026.25    115.47 o 
   8  -2   5     4330.21     4419.64    139.08 o 
   9  -2   5     1373.42     1490.98    127.99 o 
  10  -2   5     4369.78     4151.76    155.23 o 
   1  -1   5    27156.46    27125.60    403.80 o 
   2  -1   5     6651.60     6485.82    122.62 o 
   3  -1   5    63551.23    64522.49    576.58 o 
   4  -1   5     2588.77     2853.64    100.56 o 
   5  -1   5     2708.49     2691.91    112.96 o 
   6  -1   5     3438.08     3465.22    105.01 o 
   7  -1   5     1174.34     1142.10    118.43 o 
   8  -1   5    22595.80    22675.43    558.66 o 
   9  -1   5     1793.71     1741.56    126.22 o 
  10  -1   5     2283.65     2356.56    146.16 o 
   1   0   5    20543.57    20977.82    219.03 o 
   2   0   5     1396.50     1232.87     88.75 o 
   3   0   5     4413.25     4580.87    110.22 o 
   4   0   5     2075.99     1948.72    101.73 o 
   5   0   5     7660.80     7569.45    128.85 o 
   6   0   5      557.17      520.68    106.68 o 
   7   0   5     1140.35     1084.44    118.34 o 
   8   0   5     3951.02     4029.53    112.59 o 
   9   0   5     3723.04     3808.28    124.12 o 
  10   0   5     3190.24     3183.70    150.81 o 
   1   1   5    28158.74    27898.02    245.76 o 
   2   1   5     6753.01     6548.55    118.38 o 
   3   1   5    62821.30    63612.14    560.58 o 
   4   1   5     2603.42     2747.62    111.56 o 
   5   1   5     2762.16     2692.48    119.23 o 
   6   1   5     3513.85     3413.11    109.62 o 
   7   1   5     1135.85     1122.40     95.68 o 
   8   1   5    22405.77    22083.38    155.75 o 
   9   1   5     1815.94     1823.69    134.59 o 
  10   1   5     2242.46     2373.06    146.61 o 
   1   2   5     6842.62     6796.04    148.88 o 
   2   2   5    24210.01    24496.78    187.60 o 
   3   2   5    18403.31    18738.93    238.13 o 
   4   2   5     3788.18     3938.38    100.90 o 
   5   2   5     9434.24     9573.73    181.75 o 
   6   2   5     5223.03     5191.07    111.17 o 
   7   2   5     2219.92     2336.95    100.04 o 
   8   2   5     4465.89     4411.88    115.66 o 
   9   2   5     1379.48     1503.36    134.90 o 
  10   2   5     4345.80     4403.35    173.77 o 
   1   3   5    15027.07    14945.93    158.51 o 
   2   3   5    34536.72    34555.02    209.77 o 
   3   3   5    35141.95    33794.26    252.92 o 
   4   3   5    18662.15    18824.59    209.09 o 
   5   3   5     4261.06     4238.92    103.08 o 
   6   3   5     2332.04     2274.89     95.52 o 
   7   3   5     6378.83     6250.27    111.68 o 
   8   3   5    13911.88    13839.82    244.61 o 
   9   3   5     3574.37     3811.58    134.81 o 
  10   3   5     3486.18     3331.46    156.01 o 
   1   4   5     7887.28     8019.42    116.68 o 
   2   4   5    30981.71    30193.40    208.53 o 
   3   4   5    40974.86    41156.13    246.92 o 
   4   4   5     4429.48     4459.91     99.28 o 
   5   4   5     2466.92     2443.38    104.12 o 
   6   4   5        6.93       26.08     90.17 o 
   7   4   5      242.39      260.40     98.14 o 
   8   4   5     4876.56     4870.94    123.84 o 
   9   4   5     5202.56     5228.07    204.06 o 
  10   4   5     3559.75     3558.81    156.65 o 
   1   5   5    51697.57    51975.71    297.46 o 
   2   5   5    11169.97    11303.20    127.13 o 
   3   5   5    14311.17    14418.05    192.52 o 
   4   5   5    24521.78    24302.82    166.85 o 
   5   5   5     4629.74     4712.04    107.98 o 
   6   5   5     3839.89     3776.57     98.04 o 
   7   5   5     7303.43     7470.89    129.99 o 
   8   5   5     5037.38     4812.74    121.44 o 
   9   5   5     6110.72     5919.90    146.65 o 
   1   6   5    16000.33    16502.02    146.32 o 
   2   6   5     3275.84     3395.83     89.67 o 
   3   6   5    12610.28    12637.00    116.09 o 
   4   6   5    18742.01    18567.04    178.01 o 
   5   6   5     4824.04     4930.88    119.65 o 
   6   6   5      931.22      995.85    100.03 o 
   7   6   5     1014.28     1053.64    103.26 o 
   8   6   5     1175.92     1088.55    109.39 o 
   9   6   5     2475.66     2608.29    131.60 o 
   1   7   5    48851.84    50028.74    419.60 o 
   2   7   5     1876.31     1736.28     87.64 o 
   3   7   5      139.73      176.75     79.43 o 
   4   7   5    18309.23    17918.53    269.76 o 
   5   7   5     2704.10     2694.65     95.41 o 
   6   7   5     9342.68     9340.81    117.58 o 
   7   7   5     5921.25     6053.70    162.23 o 
   8   7   5      345.80      382.78    141.02 o 
   9   7   5      260.56      327.58    148.87 o 
   1   8   5     4714.47     4769.03     96.78 o 
   2   8   5    13116.94    13123.09    148.20 o 
   3   8   5     7534.37     7484.68    102.07 o 
   4   8   5     8798.29     8902.83    118.97 o 
   5   8   5     5768.12     5548.00    113.03 o 
   6   8   5      419.80      370.60    120.46 o 
   7   8   5     1352.70     1332.37    122.70 o 
   8   8   5      307.55      204.64    145.93 o 
   9   8   5       48.28       82.08    141.67 o 
   1   9   5    17907.99    17660.76    130.96 o 
   2   9   5     1183.46     1225.71     86.46 o 
   3   9   5    10144.76    10311.22    152.36 o 
   4   9   5    11993.40    11979.68    167.35 o 
   5   9   5     2360.01     2395.12    113.31 o 
   6   9   5     7202.07     7201.86    125.13 o 
   7   9   5     4332.15     4340.50    134.27 o 
   8   9   5     5312.95     5375.13    151.26 o 
   9   9   5     1274.01     1262.82    144.34 o 
   1  10   5     4772.32     4860.14    103.01 o 
   2  10   5     5686.09     5756.51    113.95 o 
   3  10   5     8278.46     8292.29    113.07 o 
   4  10   5     7279.20     7150.36    125.50 o 
   5  10   5    10457.70    10414.28    187.48 o 
   6  10   5        5.26        8.83    116.91 o 
   7  10   5     1575.54     1657.04    119.38 o 
   8  10   5     1380.39     1377.76    148.95 o 
   1  11   5    13476.91    13579.36    129.65 o 
   2  11   5     9861.15     9835.63    118.69 o 
   3  11   5    15863.84    15700.01    230.29 o 
   4  11   5     7598.98     7685.75    131.29 o 
   5  11   5     7627.57     7532.28    127.61 o 
   6  11   5     5710.92     5911.21    123.59 o 
   7  11   5     5287.10     5374.17    161.03 o 
   8  11   5     7421.58     7601.14    168.48 o 
   1  12   5      202.20      336.48    101.06 o 
   2  12   5      861.03      830.52    107.45 o 
   3  12   5     6658.30     6448.77    133.65 o 
   4  12   5    13955.61    14137.17    146.35 o 
   5  12   5     3117.06     2941.09    130.76 o 
   6  12   5      181.55      129.94    142.05 o 
   7  12   5      354.72      356.79    155.80 o 
   8  12   5     2406.76     2732.78    442.13 o 
   1  13   5     6973.58     6953.58    124.69 o 
   2  13   5     5946.00     6139.19    146.28 o 
   3  13   5    14297.60    13823.90    149.15 o 
   4  13   5      693.75      617.33    123.28 o 
   5  13   5     2433.51     2471.76    155.42 o 
   6  13   5     2039.06     2172.15    153.26 o 
   7  13   5     1193.07     1207.11    146.67 o 
   1  14   5     2886.58     3015.25    130.25 o 
   2  14   5     1205.04     1141.45    138.29 o 
   3  14   5    11376.45    11038.37    152.57 o 
   4  14   5     3072.17     3059.96    147.91 o 
   5  14   5      992.06     1058.89    165.15 o 
   6  14   5     1285.89     1237.99    147.27 o 
   1  15   5     1923.94     2091.95    121.37 o 
   2  15   5     3697.38     3773.26    155.58 o 
   3  15   5    11609.08    11799.41    197.22 o 
   4  15   5      210.77      269.26    153.32 o 
   5  15   5      393.85      332.78    150.43 o 
   6  15   5      252.70      259.51    184.57 o 
   1  16   5      428.18      484.04    129.41 o 
   2  16   5     4141.51     4184.57    169.74 o 
   3  16   5     4553.83     4370.41    175.44 o 
   4  16   5     2994.30     2996.91    151.01 o 
   5  16   5      916.38      995.30    176.46 o 
   1  17   5     4104.32     4170.26    151.46 o 
   2  17   5     6099.59     5933.06    200.38 o 
   3  17   5     7519.92     7828.10    262.05 o 
   4  17   5     2822.38     2916.96    211.11 o 
   1  18   5     3602.85     3762.52    161.99 o 
   2  18   5     2932.21     3006.78    213.34 o 
   3  18   5     1455.38     1574.16    175.78 o 
   0 -18   6     1131.89     1084.34    191.28 o 
   1 -18   6      813.60      795.82    148.03 o 
   2 -18   6      102.91       72.29    159.38 o 
   0 -17   6    15013.74    15139.06    240.00 o 
   1 -17   6     7522.96     7596.33    169.68 o 
   2 -17   6     3912.35     3932.51    165.53 o 
   3 -17   6     1603.06     1716.92    144.97 o 
   4 -17   6     5368.02     5295.79    203.94 o 
   0 -16   6     3425.69     3320.29    170.68 o 
   1 -16   6     1339.43     1452.01    125.68 o 
   2 -16   6     1184.67     1385.08    132.04 o 
   3 -16   6      599.35      676.81    136.14 o 
   4 -16   6      482.38      426.95    141.55 o 
   5 -16   6      443.52      417.68    151.76 o 
   0 -15   6     1151.21     1270.53    172.38 o 
   1 -15   6      442.43      536.04    104.06 o 
   2 -15   6     3171.10     3159.64    144.23 o 
   3 -15   6      604.39      707.72    114.06 o 
   4 -15   6     3187.60     3081.43    141.12 o 
   5 -15   6      535.60      506.55    135.50 o 
   6 -15   6      666.37      614.08    142.36 o 
   0 -14   6      878.12      842.83    157.05 o 
   1 -14   6     5055.08     5066.67    118.37 o 
   2 -14   6     2391.58     2349.52    134.54 o 
   3 -14   6       51.28       92.21    125.79 o 
   4 -14   6      734.83      754.31    119.13 o 
   5 -14   6      809.35      845.25    124.98 o 
   6 -14   6      564.65      552.16    136.36 o 
   0 -13   6    19628.21    18996.56    226.85 o 
   1 -13   6     4246.28     4126.34    117.42 o 
   2 -13   6     6634.03     6490.81    125.80 o 
   3 -13   6     1826.58     1716.44    106.68 o 
   4 -13   6     6407.82     6331.59    120.04 o 
   5 -13   6     7943.22     7913.27    144.61 o 
   6 -13   6     4153.33     4118.41    133.86 o 
   7 -13   6     2686.77     2655.93    166.78 o 
   0 -12   6     4949.30     4960.56    179.46 o 
   1 -12   6     7244.70     7204.90    120.31 o 
   2 -12   6     1284.60     1249.65    115.71 o 
   3 -12   6      430.16      528.73    106.60 o 
   4 -12   6      766.14      815.64    104.06 o 
   5 -12   6     1775.46     1709.47    121.86 o 
   6 -12   6     1584.64     1592.02    132.76 o 
   7 -12   6      181.67      190.56    149.15 o 
   0 -11   6    53387.51    54532.66    672.37 o 
   1 -11   6    14663.64    14718.91    174.95 o 
   2 -11   6    16212.65    16058.65    168.89 o 
   3 -11   6     2767.80     2692.69    103.93 o 
   4 -11   6    13128.11    12948.34    142.08 o 
   5 -11   6    19617.71    19146.42    189.66 o 
   6 -11   6    17222.29    17024.15    150.86 o 
   7 -11   6    15035.41    14802.11    196.29 o 
   8 -11   6     1721.60     1874.98    160.54 o 
   0 -10   6     4088.89     4087.67    151.41 o 
   1 -10   6     2586.70     2665.92    107.29 o 
   2 -10   6     2628.03     2651.32     98.74 o 
   3 -10   6     1555.05     1522.94    115.79 o 
   4 -10   6     2455.60     2346.10    111.43 o 
   5 -10   6      195.67      292.99    118.15 o 
   6 -10   6     1735.92     1873.47    118.23 o 
   7 -10   6      226.94      283.14    136.38 o 
   8 -10   6      116.74      183.44    132.61 o 
   0  -9   6    34386.15    34256.97    280.53 o 
   1  -9   6     8805.25     8788.17    115.73 o 
   2  -9   6    12282.92    12435.43    210.12 o 
   3  -9   6     4995.57     4844.44    115.94 o 
   4  -9   6     5037.34     4857.20    116.59 o 
   5  -9   6    15187.54    15086.48    215.92 o 
   6  -9   6     8772.40     8970.74    161.22 o 
   7  -9   6    14634.21    14507.83    174.66 o 
   8  -9   6     1799.56     1887.50    141.57 o 
   0  -8   6     2019.36     1953.64    139.80 o 
   1  -8   6     8952.95     9145.45    112.57 o 
   2  -8   6     6802.93     6851.01    124.84 o 
   3  -8   6     4253.24     4210.92    122.88 o 
   4  -8   6       34.10       30.51    105.25 o 
   5  -8   6      949.40      994.76    116.67 o 
   6  -8   6     5118.58     5034.26    109.21 o 
   7  -8   6     4783.39     4776.68    135.42 o 
   8  -8   6     1381.74     1405.74    142.15 o 
   9  -8   6        1.11       48.23    171.73 o 
   0  -7   6    36810.03    37197.96    441.26 o 
   1  -7   6     1110.90     1159.17    100.62 o 
   2  -7   6    13907.17    13378.05    138.16 o 
   3  -7   6     7600.75     7667.14    136.07 o 
   4  -7   6     2094.31     2128.01    126.23 o 
   5  -7   6     3409.43     3544.39    108.01 o 
   6  -7   6     1565.07     1592.26    116.30 o 
   7  -7   6     8273.43     8259.60    160.92 o 
   8  -7   6     4957.67     5088.87    144.78 o 
   9  -7   6      251.41      362.79    156.65 o 
   0  -6   6     5680.97     5895.77    160.53 o 
   1  -6   6     4490.25     4302.31    108.88 o 
   2  -6   6     5121.53     5067.90    101.90 o 
   3  -6   6     5544.26     5427.00    111.20 o 
   4  -6   6       83.46      126.91    110.27 o 
   5  -6   6      303.50      313.92    107.17 o 
   6  -6   6     3034.75     3016.95    106.50 o 
   7  -6   6      547.75      641.60    127.66 o 
   8  -6   6     1763.48     1729.01    142.37 o 
   9  -6   6      160.95      111.85    145.53 o 
   0  -5   6    76387.51    75305.98   1185.07 o 
   1  -5   6    25032.68    24489.68    171.18 o 
   2  -5   6    43829.93    44294.01    797.88 o 
   3  -5   6     3661.17     3523.12    124.31 o 
   4  -5   6    17270.98    16951.60    269.27 o 
   5  -5   6    19663.43    19241.15    158.28 o 
   6  -5   6     8290.75     8135.73    121.69 o 
   7  -5   6    13173.07    13142.21    248.52 o 
   8  -5   6     3966.83     4116.66    153.22 o 
   9  -5   6      599.26      633.42    163.44 o 
   0  -4   6    28079.73    29843.41    590.38 o 
   1  -4   6     9359.43     9333.40    126.74 o 
   2  -4   6     5981.84     6164.94    123.05 o 
   3  -4   6     8465.73     8382.23    157.52 o 
   4  -4   6     3269.41     3582.99    133.37 o 
   5  -4   6      246.32      337.84    105.26 o 
   6  -4   6      347.51      306.90    108.35 o 
   7  -4   6     2676.24     2660.17    137.30 o 
   8  -4   6     3018.27     3090.04    150.68 o 
   9  -4   6      120.71      197.67    136.87 o 
  10  -4   6       90.51       93.03    422.12 o 
   0  -3   6    78660.85    75551.05    403.96 o 
   1  -3   6    23383.96    22810.54    260.37 o 
   2  -3   6    28169.66    27887.00    350.51 o 
   3  -3   6     2234.90     2269.84     91.16 o 
   4  -3   6    22209.62    22295.18    411.91 o 
   5  -3   6    33625.48    33707.10    290.13 o 
   6  -3   6    19361.83    19250.71    180.78 o 
   7  -3   6    21572.18    21372.43    282.69 o 
   8  -3   6      560.78      647.11    129.65 o 
   9  -3   6     6431.71     6427.90    153.74 o 
  10  -3   6      992.58      868.31    152.88 o 
   0  -2   6    23456.43    24669.50    647.18 o 
   1  -2   6    27443.02    28005.94    509.44 o 
   2  -2   6     3029.88     3153.45    103.49 o 
   3  -2   6     1571.55     1602.56     96.13 o 
   4  -2   6      165.06      169.75    112.10 o 
   5  -2   6      370.42      500.06     97.56 o 
   6  -2   6     3499.35     3515.93    107.68 o 
   7  -2   6       56.92       43.24    104.72 o 
   8  -2   6     2002.05     1904.89    125.65 o 
   9  -2   6       45.04      -10.88    137.53 o 
  10  -2   6      700.60      699.40    154.01 o 
   0  -1   6    22521.12    22253.30    294.61 o 
   1  -1   6     7795.60     7941.24    132.42 o 
   2  -1   6    20411.82    20339.82    187.77 o 
   3  -1   6    13103.13    13418.48    150.37 o 
   4  -1   6    34496.62    33857.19    459.85 o 
   5  -1   6    15440.41    15676.18    146.74 o 
   6  -1   6    13968.65    13683.33    141.23 o 
   7  -1   6     6529.49     6620.14    126.03 o 
   8  -1   6      655.03      627.70    123.16 o 
   9  -1   6    17338.19    17419.33    350.62 o 
  10  -1   6      634.83      679.07    160.58 o 
   0   0   6    36186.62    36044.51    369.57 o 
   1   0   6    44829.64    46098.36    268.18 o 
   2   0   6      246.20      372.04     75.79 o 
   3   0   6      153.06      269.75     85.46 o 
   4   0   6     1775.82     1755.54    106.24 o 
   5   0   6     1924.00     2142.19    117.79 o 
   6   0   6     5274.66     5394.58    160.55 o 
   7   0   6       88.64      103.73    109.68 o 
   8   0   6     1398.06     1286.50    121.17 o 
   9   0   6      136.89      239.45    125.69 o 
  10   0   6       49.45       83.63    136.78 o 
   0   1   6    23921.12    23174.90    297.95 o 
   1   1   6     8478.21     8755.10    146.70 o 
   2   1   6    20297.44    19978.70    180.09 o 
   3   1   6    13059.34    13540.54    144.41 o 
   4   1   6    34416.84    34167.48    300.21 o 
   5   1   6    15643.41    15401.92    144.38 o 
   6   1   6    14403.08    14263.57    210.01 o 
   7   1   6     6508.40     6599.79    130.44 o 
   8   1   6      549.16      619.74    122.10 o 
   9   1   6    16993.35    16983.71    237.84 o 
  10   1   6      701.70      839.93    172.48 o 
   0   2   6    24032.22    24449.31    529.15 o 
   1   2   6    27281.71    26968.99    262.77 o 
   2   2   6     2801.75     2794.89    100.69 o 
   3   2   6     1568.26     1569.41    109.71 o 
   4   2   6      186.98      187.65     84.45 o 
   5   2   6      295.09      300.30     89.16 o 
   6   2   6     3331.17     3311.37    103.09 o 
   7   2   6       78.79       22.77     99.86 o 
   8   2   6     1823.15     1810.63    111.28 o 
   9   2   6       58.88       54.78    132.53 o 
  10   2   6      712.60      807.07    149.06 o 
   0   3   6    78864.94    76652.00   1892.04 o 
   1   3   6    24243.38    23210.24    210.28 o 
   2   3   6    27947.91    27678.63    187.96 o 
   3   3   6     1996.18     2040.56     91.78 o 
   4   3   6    21182.77    21163.05    217.79 o 
   5   3   6    34658.17    34224.13    351.76 o 
   6   3   6    20055.16    20044.35    277.70 o 
   7   3   6    21087.59    20898.81    371.81 o 
   8   3   6      546.20      678.62    121.29 o 
   9   3   6     6159.80     6074.91    142.21 o 
  10   3   6     1015.87     1084.22    148.67 o 
   0   4   6    29186.36    30295.75    499.80 o 
   1   4   6     9314.88     9207.45    119.69 o 
   2   4   6     6140.76     6232.90    106.91 o 
   3   4   6     8302.64     8141.00    118.39 o 
   4   4   6     3291.00     3447.81     88.78 o 
   5   4   6      267.46      323.11     83.65 o 
   6   4   6      257.69      359.36    103.54 o 
   7   4   6     2617.33     2518.05    105.19 o 
   8   4   6     3063.95     3088.86    131.12 o 
   9   4   6      133.94      195.74    130.03 o 
  10   4   6       98.63      332.09    460.13 o 
   0   5   6    76029.07    75991.54    951.09 o 
   1   5   6    24630.64    24163.93    160.75 o 
   2   5   6    43090.48    43371.67    385.13 o 
   3   5   6     3429.76     3360.72     91.96 o 
   4   5   6    16547.29    16365.25    214.60 o 
   5   5   6    20208.67    19907.16    232.39 o 
   6   5   6     8188.82     8087.43    118.54 o 
   7   5   6    12603.35    12811.34    151.23 o 
   8   5   6     4072.20     3950.82    127.86 o 
   9   5   6      553.76      597.18    141.96 o 
   0   6   6     5437.56     5638.87    129.57 o 
   1   6   6     4645.05     4486.30    101.25 o 
   2   6   6     4850.48     4764.52     99.32 o 
   3   6   6     5549.66     5430.33     92.87 o 
   4   6   6      114.08      156.52     81.79 o 
   5   6   6      329.24      345.63     93.76 o 
   6   6   6     2847.68     2820.76    114.66 o 
   7   6   6      624.07      757.42     95.60 o 
   8   6   6     1700.62     1880.59    124.16 o 
   9   6   6      181.15      262.14    129.00 o 
   0   7   6    37570.79    38038.48    280.82 o 
   1   7   6      905.63     1024.28     96.76 o 
   2   7   6    14623.95    14444.89    139.32 o 
   3   7   6     7523.44     7529.68    103.83 o 
   4   7   6     2341.39     2498.40     93.74 o 
   5   7   6     3702.68     3754.17    108.06 o 
   6   7   6     1623.56     1691.79    112.86 o 
   7   7   6     8340.98     8169.95    145.03 o 
   8   7   6     4902.39     4969.64    150.81 o 
   9   7   6      299.81      344.37    134.15 o 
   0   8   6     1913.01     1886.96    113.17 o 
   1   8   6     8791.91     8709.23    120.05 o 
   2   8   6     7130.69     7308.32    111.04 o 
   3   8   6     4243.28     4274.08     99.81 o 
   4   8   6       27.18       59.11     99.51 o 
   5   8   6      889.59      878.08    107.79 o 
   6   8   6     5169.20     5183.97    117.14 o 
   7   8   6     4874.73     4879.19    126.28 o 
   8   8   6     1536.92     1704.12    140.45 o 
   9   8   6        0.24       65.56    134.72 o 
   0   9   6    34259.55    33704.34    427.57 o 
   1   9   6     9354.63     9310.16    121.68 o 
   2   9   6    12297.29    12376.59    128.67 o 
   3   9   6     4920.00     4847.87    105.55 o 
   4   9   6     5628.83     5473.10    117.52 o 
   5   9   6    15806.97    15687.76    154.33 o 
   6   9   6     9146.70     9593.94    137.42 o 
   7   9   6    14816.67    14905.18    185.05 o 
   8   9   6     1603.90     1745.87    156.14 o 
   0  10   6     3955.37     3817.36    150.67 o 
   1  10   6     2510.61     2499.21     95.21 o 
   2  10   6     2466.19     2453.69    106.35 o 
   3  10   6     1540.35     1560.70     92.77 o 
   4  10   6     2313.69     2269.94    112.39 o 
   5  10   6      206.35      306.59    122.89 o 
   6  10   6     1696.98     1581.47    133.81 o 
   7  10   6      195.04      248.86    117.44 o 
   8  10   6       92.13      107.89    161.40 o 
   0  11   6    53373.52    52720.17   1217.46 o 
   1  11   6    14984.70    14724.39    149.08 o 
   2  11   6    15428.58    15228.75    138.97 o 
   3  11   6     2977.29     2985.57    104.32 o 
   4  11   6    13435.72    13293.91    149.31 o 
   5  11   6    19395.96    19529.95    224.71 o 
   6  11   6    17491.71    17667.53    223.37 o 
   7  11   6    15167.32    15576.73    289.73 o 
   8  11   6     1801.17     1700.62    163.00 o 
   0  12   6     4979.34     5136.90    172.87 o 
   1  12   6     7294.98     7190.18    131.29 o 
   2  12   6     1314.93     1334.41    102.23 o 
   3  12   6      438.20      556.12    114.75 o 
   4  12   6      780.10      784.51    122.93 o 
   5  12   6     1770.36     1718.43    126.95 o 
   6  12   6     1671.54     1766.16    160.45 o 
   7  12   6      236.24      153.11    158.47 o 
   0  13   6    18904.03    18482.85    302.11 o 
   1  13   6     4249.77     4326.48    119.40 o 
   2  13   6     6823.28     6656.28    138.99 o 
   3  13   6     1820.94     1728.65    136.49 o 
   4  13   6     6464.86     6613.14    148.40 o 
   5  13   6     7348.92     7329.69    158.58 o 
   6  13   6     3934.78     3877.03    165.65 o 
   7  13   6     2594.25     2460.52    174.21 o 
   0  14   6      865.13      797.60    148.79 o 
   1  14   6     4845.16     5059.64    127.70 o 
   2  14   6     2413.25     2354.54    135.73 o 
   3  14   6       54.79       57.22    133.57 o 
   4  14   6      722.24      687.67    152.62 o 
   5  14   6      867.08      932.52    175.12 o 
   6  14   6      588.17      586.22    140.36 o 
   0  15   6      975.99     1284.65    183.36 o 
   1  15   6      526.94      676.12    121.66 o 
   2  15   6     3269.54     3339.94    141.29 o 
   3  15   6      624.85      695.36    152.53 o 
   4  15   6     3046.35     3040.67    167.86 o 
   5  15   6      467.26      451.11    172.58 o 
   6  15   6      620.25      595.77    173.47 o 
   0  16   6     3490.91     3962.10    259.11 o 
   1  16   6     1351.38     1427.04    145.51 o 
   2  16   6     1224.42     1193.81    145.45 o 
   3  16   6      615.22      597.86    168.87 o 
   4  16   6      519.25      575.72    173.83 o 
   5  16   6      520.72      445.70    179.85 o 
   0  17   6    15600.39    15826.46    419.19 o 
   1  17   6     7830.41     8170.77    155.12 o 
   2  17   6     3982.33     4083.98    183.44 o 
   3  17   6     1637.08     1532.04    170.80 o 
   4  17   6     5444.74     5594.06    187.02 o 
   0  18   6     1168.64     1184.67    211.81 o 
   1  18   6      780.14      789.63    172.15 o 
   2  18   6      134.01      168.44    170.08 o 
   1 -18   7     1620.36     1790.38    157.34 o 
   2 -18   7      199.01      159.15    159.51 o 
   1 -17   7     6867.15     6710.43    153.23 o 
   2 -17   7     7664.36     7611.31    156.82 o 
   3 -17   7     9444.90     9634.54    173.48 o 
   1 -16   7     2679.54     2499.17    142.72 o 
   2 -16   7     1141.31     1320.64    139.27 o 
   3 -16   7      339.14      344.24    156.33 o 
   4 -16   7      478.25      421.66    154.15 o 
   5 -16   7      217.35      311.94    153.91 o 
   1 -15   7     2795.43     2800.05    123.70 o 
   2 -15   7      797.99      779.16    132.21 o 
   3 -15   7     2542.64     2587.35    150.20 o 
   4 -15   7     2278.48     2329.87    130.27 o 
   5 -15   7     3491.16     3436.47    141.45 o 
   1 -14   7     2110.82     1995.95    120.40 o 
   2 -14   7      114.51      109.14    123.72 o 
   3 -14   7      351.90      387.62    141.68 o 
   4 -14   7      870.10      930.70    122.42 o 
   5 -14   7     1655.18     1773.99    140.30 o 
   6 -14   7      220.87      218.69    149.44 o 
   1 -13   7     8181.73     8291.24    134.40 o 
   2 -13   7     3563.18     3616.81    124.02 o 
   3 -13   7     8221.46     8192.23    139.96 o 
   4 -13   7     8100.35     8143.72    132.41 o 
   5 -13   7     4716.47     4785.51    139.29 o 
   6 -13   7      189.26      225.50    127.40 o 
   7 -13   7     1087.10     1101.62    151.85 o 
   1 -12   7     2439.31     2375.68    123.73 o 
   2 -12   7     2777.96     2574.23    123.57 o 
   3 -12   7     5065.70     4908.41    130.22 o 
   4 -12   7      573.48      646.48    116.21 o 
   5 -12   7      829.26      852.75    115.84 o 
   6 -12   7      812.59      753.32    129.69 o 
   7 -12   7      888.81      825.93    146.54 o 
   1 -11   7    31902.55    32246.68    262.96 o 
   2 -11   7    29941.64    29795.13    213.75 o 
   3 -11   7    28536.35    28144.27    219.27 o 
   4 -11   7    18265.22    17816.10    229.49 o 
   5 -11   7     9348.71     9087.74    130.10 o 
   6 -11   7     6235.34     6053.31    130.24 o 
   7 -11   7     3396.81     3355.48    136.74 o 
   8 -11   7     6911.02     6568.17    201.94 o 
   1 -10   7      399.76      376.46     98.43 o 
   2 -10   7     1807.22     1955.47    117.88 o 
   3 -10   7     1223.44     1204.46    109.49 o 
   4 -10   7      203.34      288.40    116.93 o 
   5 -10   7      237.26      296.19    108.00 o 
   6 -10   7      347.95      389.83    111.71 o 
   7 -10   7     1268.00     1321.68    137.68 o 
   8 -10   7     1555.70     1654.13    156.30 o 
   1  -9   7    11943.36    11812.76    137.93 o 
   2  -9   7    21794.76    22185.58    201.93 o 
   3  -9   7    26102.88    25824.83    259.92 o 
   4  -9   7     8725.02     8565.32    142.23 o 
   5  -9   7     5436.57     5273.20    132.44 o 
   6  -9   7    17090.77    16764.82    263.19 o 
   7  -9   7     5054.33     5083.67    142.57 o 
   8  -9   7     4120.61     3956.46    150.07 o 
   1  -8   7     1597.49     1617.43    109.62 o 
   2  -8   7     2684.40     2659.35    110.14 o 
   3  -8   7     2897.35     2875.08    111.05 o 
   4  -8   7       76.99      111.74    123.01 o 
   5  -8   7     3228.93     3057.36    124.00 o 
   6  -8   7      389.81      374.78    108.75 o 
   7  -8   7      358.13      424.53    123.02 o 
   8  -8   7      725.70      786.11    139.94 o 
   9  -8   7      345.27      387.01    171.87 o 
   1  -7   7    16420.01    16299.64    150.16 o 
   2  -7   7     5595.47     5537.46    103.38 o 
   3  -7   7     9378.76     9396.95    136.83 o 
   4  -7   7      421.43      334.77    102.32 o 
   5  -7   7     1392.68     1335.69     95.78 o 
   6  -7   7    13721.14    13688.22    225.20 o 
   7  -7   7     4427.66     4310.80    122.48 o 
   8  -7   7      725.92      799.23    137.03 o 
   9  -7   7     1179.06     1260.63    181.51 o 
   1  -6   7      826.60      859.95     94.33 o 
   2  -6   7     9463.68     9261.92    198.35 o 
   3  -6   7     6368.45     6156.47    137.31 o 
   4  -6   7     2605.72     2684.93    137.01 o 
   5  -6   7      197.13      319.01    120.81 o 
   6  -6   7       77.90       48.64    115.26 o 
   7  -6   7     1114.70     1120.27    129.46 o 
   8  -6   7      705.25      666.77    130.39 o 
   9  -6   7      876.64      963.99    162.33 o 
   1  -5   7    27191.74    27829.95    260.06 o 
   2  -5   7    29498.85    29183.82    473.19 o 
   3  -5   7    62743.08    61824.19    809.59 o 
   4  -5   7    14657.26    14523.04    169.32 o 
   5  -5   7     1706.98     1741.58    110.90 o 
   6  -5   7     4940.43     4830.69    118.78 o 
   7  -5   7     4999.73     4882.88    127.79 o 
   8  -5   7     5380.03     5471.28    159.14 o 
   9  -5   7     7529.42     7592.75    188.66 o 
   1  -4   7     8914.34     8847.45    196.76 o 
   2  -4   7    11601.55    11601.19    131.21 o 
   3  -4   7      962.00      937.93    101.31 o 
   4  -4   7     1369.81     1429.41    106.67 o 
   5  -4   7     1412.41     1379.23     97.95 o 
   6  -4   7     1389.71     1354.06     94.66 o 
   7  -4   7     1803.35     1877.53    115.01 o 
   8  -4   7     1191.61     1254.50    144.45 o 
   9  -4   7     2099.85     1960.03    143.59 o 
   1  -3   7    24101.75    24766.22    189.04 o 
   2  -3   7    44734.25    44849.61    578.18 o 
   3  -3   7    61828.97    60704.68    850.49 o 
   4  -3   7    43725.18    43409.59    420.72 o 
   5  -3   7    11619.69    11936.42    200.16 o 
   6  -3   7     3557.07     3528.05    112.01 o 
   7  -3   7     8246.36     8135.92    139.51 o 
   8  -3   7    16726.58    16566.88    282.46 o 
   9  -3   7     5175.65     5191.61    149.52 o 
   1  -2   7     1379.23     1351.35    100.63 o 
   2  -2   7    10878.61    10766.96    194.27 o 
   3  -2   7     5083.51     5188.14    113.26 o 
   4  -2   7     1195.16     1255.93    117.09 o 
   5  -2   7     2029.05     2115.91     99.43 o 
   6  -2   7     4542.48     4585.49    168.97 o 
   7  -2   7     2010.46     2121.03    147.78 o 
   8  -2   7      543.00      595.86    120.39 o 
   9  -2   7      303.29      423.58    141.83 o 
  10  -2   7      201.98      372.31    162.29 o 
   1  -1   7    24544.51    24797.89    185.70 o 
   2  -1   7     9460.18     9300.08    130.91 o 
   3  -1   7    21140.37    21436.73    227.70 o 
   4  -1   7    33690.48    33149.18    200.53 o 
   5  -1   7    28956.54    28519.62    249.42 o 
   6  -1   7     1968.12     1929.76    110.69 o 
   7  -1   7     4387.66     4268.64    122.63 o 
   8  -1   7    12514.01    12291.09    151.51 o 
   9  -1   7      192.84      256.09    137.72 o 
  10  -1   7     3958.39     3838.79    148.93 o 
   1   0   7      144.93      209.88    115.12 o 
   2   0   7      174.30      214.44     77.13 o 
   3   0   7        3.31       90.20    107.77 o 
   4   0   7      558.59      806.24     93.54 o 
   5   0   7     9512.86     9502.17    147.18 o 
   6   0   7      786.65      886.43    103.50 o 
   7   0   7      320.39      271.50    110.53 o 
   8   0   7        6.44      101.04    118.98 o 
   9   0   7      381.48      370.83    121.39 o 
  10   0   7      904.00      955.08    156.21 o 
   1   1   7    25196.91    25316.17    206.40 o 
   2   1   7     9911.05     9772.77    146.20 o 
   3   1   7    21378.39    21531.52    205.99 o 
   4   1   7    33742.33    33788.11    261.47 o 
   5   1   7    30003.92    29622.66    399.34 o 
   6   1   7     1956.71     1885.71    112.77 o 
   7   1   7     4579.14     4625.91    128.76 o 
   8   1   7    12600.79    12791.08    182.13 o 
   9   1   7      204.32      286.55    122.41 o 
  10   1   7     3915.42     4065.63    153.32 o 
   1   2   7     1450.81     1400.92    108.14 o 
   2   2   7    11371.22    11437.23    144.12 o 
   3   2   7     5162.04     5152.98    109.61 o 
   4   2   7     1328.51     1266.89    113.47 o 
   5   2   7     2042.92     2146.95    112.89 o 
   6   2   7     4456.01     4455.47    115.69 o 
   7   2   7     1964.52     1883.54    101.96 o 
   8   2   7      525.46      605.56    124.08 o 
   9   2   7      292.23      342.37    130.39 o 
  10   2   7      216.25      198.03    151.57 o 
   1   3   7    23425.68    23591.08    210.22 o 
   2   3   7    43945.57    43776.97    281.33 o 
   3   3   7    60679.82    59843.93    362.30 o 
   4   3   7    44814.25    44461.67    224.79 o 
   5   3   7    11623.01    11746.29    162.04 o 
   6   3   7     3368.57     3326.18    112.27 o 
   7   3   7     8514.62     8438.01    132.05 o 
   8   3   7    16505.55    16587.45    334.16 o 
   9   3   7     5087.53     4948.02    170.12 o 
   1   4   7     9096.44     9296.05    137.27 o 
   2   4   7    12069.86    12119.01    139.94 o 
   3   4   7      925.67      789.36     88.56 o 
   4   4   7     1413.65     1442.05     88.64 o 
   5   4   7     1317.53     1307.28     92.53 o 
   6   4   7     1381.79     1338.14    107.58 o 
   7   4   7     1774.85     1903.38    110.14 o 
   8   4   7     1179.89     1174.32    128.33 o 
   9   4   7     2128.27     2140.55    129.39 o 
   1   5   7    26735.60    26799.07    186.24 o 
   2   5   7    27992.00    27397.27    218.21 o 
   3   5   7    61467.86    60906.77    326.31 o 
   4   5   7    14991.61    14818.00    124.19 o 
   5   5   7     1704.16     1682.27     98.95 o 
   6   5   7     4688.95     4724.27    167.74 o 
   7   5   7     4830.54     4962.29    127.04 o 
   8   5   7     4933.19     4830.99    124.94 o 
   9   5   7     7504.75     7225.46    150.60 o 
   1   6   7      839.98      869.82     93.43 o 
   2   6   7     9440.02     9303.97    121.89 o 
   3   6   7     6333.39     6349.11    108.74 o 
   4   6   7     2513.95     2617.47     93.71 o 
   5   6   7      186.85      222.62    110.04 o 
   6   6   7       80.50      176.87     97.12 o 
   7   6   7     1079.10     1125.38    112.54 o 
   8   6   7      702.45      688.88    111.81 o 
   9   6   7      893.72      954.74    151.78 o 
   1   7   7    17352.79    16882.94    143.37 o 
   2   7   7     5567.00     5631.53    112.73 o 
   3   7   7    10385.96    10413.12    110.33 o 
   4   7   7      438.27      423.45     83.79 o 
   5   7   7     1389.67     1388.24    114.54 o 
   6   7   7    13811.42    13811.26    136.99 o 
   7   7   7     4402.87     4366.47    118.98 o 
   8   7   7      868.05      938.58    128.72 o 
   9   7   7     1090.56     1108.47    141.62 o 
   1   8   7     1443.10     1488.56     93.63 o 
   2   8   7     2776.07     2798.70     99.74 o 
   3   8   7     2849.40     2782.13     96.20 o 
   4   8   7       92.93      126.75     86.02 o 
   5   8   7     3295.03     3119.40    107.92 o 
   6   8   7      371.27      392.66     96.36 o 
   7   8   7      370.28      377.39    125.30 o 
   8   8   7      663.60      741.53    133.19 o 
   9   8   7      327.32      296.56    172.74 o 
   1   9   7    11640.69    11418.98    129.63 o 
   2   9   7    22116.61    22410.30    144.64 o 
   3   9   7    26991.16    26737.59    199.34 o 
   4   9   7     9297.21     9168.05    124.01 o 
   5   9   7     5463.90     5387.04    118.73 o 
   6   9   7    17201.36    17365.08    231.08 o 
   7   9   7     5032.56     4972.13    142.08 o 
   8   9   7     4461.03     4371.03    139.84 o 
   1  10   7      367.65      383.85     95.41 o 
   2  10   7     1726.36     1805.67     91.82 o 
   3  10   7     1334.50     1383.01     87.00 o 
   4  10   7      235.88      266.89     98.80 o 
   5  10   7      195.94      306.66    106.57 o 
   6  10   7      322.82      415.52    123.15 o 
   7  10   7     1259.63     1274.86    149.23 o 
   8  10   7     1561.12     1798.17    156.14 o 
   1  11   7    31507.98    31199.84    325.00 o 
   2  11   7    29529.43    29424.74    272.79 o 
   3  11   7    27657.96    27377.54    257.47 o 
   4  11   7    17995.14    17990.72    223.56 o 
   5  11   7     9393.69     9367.29    141.92 o 
   6  11   7     6192.43     6149.63    134.46 o 
   7  11   7     3288.97     3221.17    141.45 o 
   8  11   7     6999.37     6802.21    186.47 o 
   1  12   7     2695.69     2547.78    121.89 o 
   2  12   7     2742.42     2650.72    117.18 o 
   3  12   7     5060.73     4965.38    116.16 o 
   4  12   7      600.04      652.57    118.45 o 
   5  12   7      763.13      796.56    118.89 o 
   6  12   7      895.37      837.54    135.75 o 
   7  12   7      892.35      893.93    144.20 o 
   1  13   7     8085.09     8076.30    167.35 o 
   2  13   7     3425.90     3313.36    116.88 o 
   3  13   7     8157.68     8286.66    142.20 o 
   4  13   7     7634.90     7732.71    145.46 o 
   5  13   7     4742.32     4765.51    147.19 o 
   6  13   7      138.39      226.77    157.02 o 
   7  13   7      945.12      908.77    162.15 o 
   1  14   7     2236.11     2210.19    130.50 o 
   2  14   7      122.09       83.78    126.28 o 
   3  14   7      300.81      340.91    124.53 o 
   4  14   7      895.17      849.96    135.12 o 
   5  14   7     1630.53     1642.62    157.48 o 
   6  14   7      225.13      277.52    170.26 o 
   1  15   7     2942.16     3044.86    156.51 o 
   2  15   7      799.63      853.47    127.56 o 
   3  15   7     2499.14     2626.23    164.76 o 
   4  15   7     2116.29     2130.24    168.66 o 
   5  15   7     3380.80     3323.98    194.51 o 
   1  16   7     2701.82     2706.77    146.38 o 
   2  16   7     1178.65     1206.19    155.56 o 
   3  16   7      394.56      428.17    186.76 o 
   4  16   7      508.14      502.80    181.37 o 
   5  16   7      193.29      285.73    222.97 o 
   1  17   7     7120.54     7207.12    273.50 o 
   2  17   7     7763.23     8144.98    212.74 o 
   3  17   7     9329.40     9552.85    204.99 o 
   1  18   7     1655.89     1802.44    200.77 o 
   2  18   7      214.51      319.42    217.52 o 
   0 -18   8    11957.17    11815.18    295.85 o 
   1 -18   8     4239.87     4275.69    191.23 o 
   0 -17   8     8697.49     8855.45    254.20 o 
   1 -17   8     6575.50     6192.15    164.93 o 
   2 -17   8     1650.83     1614.76    198.04 o 
   3 -17   8     1450.50     1661.37    177.80 o 
   0 -16   8      744.50      679.80    211.31 o 
   1 -16   8     3772.40     3879.21    138.96 o 
   2 -16   8     4166.86     3963.58    176.64 o 
   3 -16   8      746.73      789.16    150.19 o 
   4 -16   8      296.13      329.72    162.95 o 
   0 -15   8     2159.53     2058.66    176.56 o 
   1 -15   8     1247.29     1287.75    155.06 o 
   2 -15   8      760.34      755.12    146.16 o 
   3 -15   8     1035.44      943.51    151.96 o 
   4 -15   8     4305.45     4453.27    158.09 o 
   5 -15   8      173.90      204.62    158.38 o 
   0 -14   8     6560.66     6422.19    205.41 o 
   1 -14   8      375.77      345.01    131.50 o 
   2 -14   8     7414.33     7388.83    143.36 o 
   3 -14   8      322.62      343.53    123.45 o 
   4 -14   8      440.17      436.01    131.25 o 
   5 -14   8     1803.54     1932.69    152.80 o 
   6 -14   8      145.45      218.96    131.87 o 
   0 -13   8    28044.32    27762.33    448.56 o 
   1 -13   8     7063.69     6949.62    163.88 o 
   2 -13   8     5496.40     5649.79    124.38 o 
   3 -13   8     1853.37     1879.80    133.79 o 
   4 -13   8     3209.95     2980.70    138.08 o 
   5 -13   8     5002.51     4835.80    157.17 o 
   6 -13   8      211.72      215.74    150.36 o 
   0 -12   8    11142.80    11036.82    737.71 o 
   1 -12   8     3254.95     3378.86    119.62 o 
   2 -12   8     7011.52     6944.34    164.70 o 
   3 -12   8     2305.60     2276.34    123.04 o 
   4 -12   8     1109.69     1056.81    107.78 o 
   5 -12   8     6838.31     6701.29    138.51 o 
   6 -12   8     3484.38     3346.35    140.30 o 
   7 -12   8     4385.85     4254.38    157.33 o 
   0 -11   8    39342.63    38751.06    466.37 o 
   1 -11   8    11816.65    11957.52    157.87 o 
   2 -11   8    14888.40    14805.29    236.76 o 
   3 -11   8     6557.61     6335.02    150.90 o 
   4 -11   8     2449.58     2446.05    129.78 o 
   5 -11   8    11359.93    11067.53    141.48 o 
   6 -11   8     7475.44     7392.94    146.58 o 
   7 -11   8     3666.48     3695.07    148.86 o 
   0 -10   8    15303.30    14981.21    249.20 o 
   1 -10   8    14804.08    14750.34    149.06 o 
   2 -10   8     5984.38     5976.13    135.17 o 
   3 -10   8      221.37      188.94    113.36 o 
   4 -10   8     4686.07     4705.14    121.14 o 
   5 -10   8     7242.43     7128.07    121.23 o 
   6 -10   8     9183.48     9142.42    142.92 o 
   7 -10   8     3108.20     3119.71    148.49 o 
   8 -10   8      127.49       84.17    147.98 o 
   0  -9   8     5539.48     5481.85    185.77 o 
   1  -9   8    11012.59    10998.58    135.79 o 
   2  -9   8    22995.44    22836.30    234.58 o 
   3  -9   8     1353.98     1418.29    114.24 o 
   4  -9   8      264.96      276.65    108.98 o 
   5  -9   8     5570.13     5443.94    160.21 o 
   6  -9   8     8960.60     8698.46    135.92 o 
   7  -9   8     8638.79     8572.37    132.36 o 
   8  -9   8      557.86      610.01    152.45 o 
   0  -8   8    25264.88    25390.67    229.53 o 
   1  -8   8     9078.69     9045.52    130.62 o 
   2  -8   8     1806.83     1822.09    104.02 o 
   3  -8   8     4349.83     4351.83    115.78 o 
   4  -8   8     9278.77     9116.06    204.31 o 
   5  -8   8     2346.49     2313.00    120.76 o 
   6  -8   8     1159.35     1162.98    115.64 o 
   7  -8   8      564.62      548.10    126.14 o 
   8  -8   8       11.34      111.37    169.39 o 
   0  -7   8    17166.88    17003.26    321.25 o 
   1  -7   8      282.40      319.76     95.13 o 
   2  -7   8    11072.09    10853.36    129.68 o 
   3  -7   8      425.64      436.13    119.03 o 
   4  -7   8      326.72      321.52    133.16 o 
   5  -7   8     5140.09     5079.05    153.88 o 
   6  -7   8     4665.05     4697.68    120.50 o 
   7  -7   8     9730.05     9703.20    147.65 o 
   8  -7   8     1611.21     1559.09    141.62 o 
   9  -7   8        7.26      104.95    171.17 o 
   0  -6   8    46527.11    46273.63    293.54 o 
   1  -6   8     4779.49     4835.35    106.71 o 
   2  -6   8     3335.04     3289.41     91.89 o 
   3  -6   8     3398.95     3379.61    108.77 o 
   4  -6   8     3825.22     3810.03    131.41 o 
   5  -6   8    10287.01    10512.60    154.29 o 
   6  -6   8     1643.17     1784.86    115.94 o 
   7  -6   8     1845.82     1895.01    146.06 o 
   8  -6   8      586.19      625.55    134.11 o 
   9  -6   8     3922.76     3958.08    175.94 o 
   0  -5   8    47819.37    48979.82    308.71 o 
   1  -5   8    17963.54    17924.95    204.38 o 
   2  -5   8    46582.66    46973.20    744.40 o 
   3  -5   8      964.90      977.44     85.72 o 
   4  -5   8     4433.47     4575.42    142.15 o 
   5  -5   8     7407.84     7372.91    166.61 o 
   6  -5   8     6841.63     6965.78    134.07 o 
   7  -5   8    10066.70     9994.87    141.84 o 
   8  -5   8     2367.51     2362.60    135.18 o 
   9  -5   8     1090.62     1065.70    159.67 o 
   0  -4   8    33120.79    32521.79    549.92 o 
   1  -4   8    26177.03    26259.39    201.65 o 
   2  -4   8    37533.46    37590.37    893.62 o 
   3  -4   8     6210.65     6282.55    106.26 o 
   4  -4   8     9036.00     8880.58    222.49 o 
   5  -4   8    10952.68    10883.73    221.33 o 
   6  -4   8     6742.31     6682.60    132.34 o 
   7  -4   8     6143.53     6235.42    148.98 o 
   8  -4   8      814.15      799.54    146.68 o 
   9  -4   8     1818.08     1925.78    173.53 o 
   0  -3   8    16604.69    15907.26    201.08 o 
   1  -3   8    19446.30    18896.07    218.43 o 
   2  -3   8    34929.44    34860.95    647.79 o 
   3  -3   8     3324.38     3349.96    111.42 o 
   4  -3   8    16553.59    16507.52    270.86 o 
   5  -3   8    12698.05    12630.11    357.63 o 
   6  -3   8     9267.08     9407.16    124.73 o 
   7  -3   8     8431.73     8489.00    187.61 o 
   8  -3   8      353.98      348.78    130.05 o 
   9  -3   8     4440.41     4731.04    226.88 o 
   0  -2   8    27331.19    27888.15   1230.85 o 
   1  -2   8    17367.90    17127.67    166.79 o 
   2  -2   8    23708.81    23730.67    312.78 o 
   3  -2   8     2148.19     2357.81    108.34 o 
   4  -2   8     3054.24     3113.99    106.15 o 
   5  -2   8     2838.93     2885.03    113.34 o 
   6  -2   8    12411.40    12689.92    179.72 o 
   7  -2   8    10352.63    10419.94    145.89 o 
   8  -2   8     1634.82     1601.70    133.59 o 
   9  -2   8       57.21       72.07    160.08 o 
   0  -1   8    66502.07    66784.75    523.65 o 
   1  -1   8     7326.08     7442.33    134.35 o 
   2  -1   8     2217.48     2105.78    108.68 o 
   3  -1   8    11186.66    11000.20    216.57 o 
   4  -1   8    21715.78    21319.56    306.84 o 
   5  -1   8    10291.39    10171.70    199.53 o 
   6  -1   8     4308.85     4265.08    117.08 o 
   7  -1   8     3143.78     3034.86    123.98 o 
   8  -1   8      497.17      523.07    131.57 o 
   9  -1   8     7131.85     7197.15    162.52 o 
   0   0   8     6983.33     7014.66    210.56 o 
   1   0   8      347.07      547.05     99.04 o 
   2   0   8     3925.44     3906.57    123.97 o 
   3   0   8     2086.04     2083.06    102.60 o 
   4   0   8        1.25       87.09    100.15 o 
   5   0   8     1755.85     1831.21     99.56 o 
   6   0   8     2111.53     2405.18    123.89 o 
   7   0   8     9437.49     9389.80    137.81 o 
   8   0   8     3755.61     3819.57    142.05 o 
   9   0   8      135.31      340.46    132.81 o 
   0   1   8    66871.05    66471.68    417.28 o 
   1   1   8     7470.51     7352.56    154.77 o 
   2   1   8     2134.16     2029.69    102.14 o 
   3   1   8    11079.92    10920.85    147.73 o 
   4   1   8    22368.67    22188.97    173.49 o 
   5   1   8    10370.72    10315.47    135.08 o 
   6   1   8     4692.69     4740.36    124.42 o 
   7   1   8     3229.64     3103.08    118.40 o 
   8   1   8      453.03      392.17    125.32 o 
   9   1   8     7106.44     6929.53    147.86 o 
   0   2   8    26581.68    26618.37    825.73 o 
   1   2   8    17567.38    17191.96    181.30 o 
   2   2   8    24182.34    24110.95    186.50 o 
   3   2   8     2247.55     2348.48    113.17 o 
   4   2   8     2703.41     2772.68    104.79 o 
   5   2   8     2926.30     3016.31    107.42 o 
   6   2   8    12674.20    12700.80    165.13 o 
   7   2   8    10694.63    10720.88    154.27 o 
   8   2   8     1641.94     1670.44    137.27 o 
   9   2   8       43.81      127.18    144.60 o 
   0   3   8    17635.53    17059.24    230.13 o 
   1   3   8    19631.52    18642.36    181.61 o 
   2   3   8    34047.33    33315.18    206.46 o 
   3   3   8     3112.61     3199.21    100.65 o 
   4   3   8    16758.47    16679.27    139.98 o 
   5   3   8    12990.06    12957.36    149.04 o 
   6   3   8     9554.40     9431.26    168.39 o 
   7   3   8     8301.94     8094.81    142.63 o 
   8   3   8      292.96      343.91    121.67 o 
   9   3   8     4401.09     4485.18    146.06 o 
   0   4   8    32497.89    31456.57    300.59 o 
   1   4   8    25833.69    25624.13    205.41 o 
   2   4   8    38069.76    38286.02    258.59 o 
   3   4   8     6393.22     6473.31    107.72 o 
   4   4   8     8992.88     8789.07    125.97 o 
   5   4   8    10872.46    10822.87    173.02 o 
   6   4   8     6468.33     6554.26    145.39 o 
   7   4   8     6347.68     6402.69    125.71 o 
   8   4   8      889.64      879.66    121.90 o 
   9   4   8     1852.57     1998.35    151.94 o 
   0   5   8    49947.79    50339.59    725.30 o 
   1   5   8    17427.30    17599.93    148.60 o 
   2   5   8    45524.12    45656.87    211.91 o 
   3   5   8      930.85      886.14    101.17 o 
   4   5   8     4410.32     4437.53     98.54 o 
   5   5   8     7745.64     7715.23    123.50 o 
   6   5   8     6490.76     6363.86    118.44 o 
   7   5   8     9556.95     9763.78    132.69 o 
   8   5   8     2344.45     2296.78    136.53 o 
   9   5   8     1075.74      976.44    129.35 o 
   0   6   8    46984.36    45960.27    311.78 o 
   1   6   8     4540.42     4503.73    101.87 o 
   2   6   8     3306.04     3287.47    101.09 o 
   3   6   8     3355.38     3252.18     98.06 o 
   4   6   8     3646.51     3644.75     95.64 o 
   5   6   8    10113.46     9959.06    120.80 o 
   6   6   8     1339.57     1285.02    106.31 o 
   7   6   8     1755.73     1733.94    111.74 o 
   8   6   8      659.85      688.94    134.14 o 
   9   6   8     3872.81     4027.84    164.01 o 
   0   7   8    17850.66    17741.73    237.11 o 
   1   7   8      291.11      307.74     88.25 o 
   2   7   8    11629.61    11305.02    121.86 o 
   3   7   8      389.23      348.36     86.99 o 
   4   7   8      447.13      388.99     95.24 o 
   5   7   8     5210.38     4966.61    119.02 o 
   6   7   8     4565.98     4503.68    117.57 o 
   7   7   8     9870.43     9829.29    224.57 o 
   8   7   8     1672.27     1746.82    152.78 o 
   9   7   8       19.19       88.01    157.72 o 
   0   8   8    24903.05    24618.14    268.58 o 
   1   8   8     9518.14     9422.07    115.59 o 
   2   8   8     1651.16     1549.34     96.17 o 
   3   8   8     3994.40     3953.83     99.69 o 
   4   8   8     9058.86     8818.82    114.11 o 
   5   8   8     2236.31     2376.31    115.27 o 
   6   8   8     1245.36     1290.21    119.90 o 
   7   8   8      592.27      586.23    122.38 o 
   8   8   8       28.19      116.52    127.07 o 
   0   9   8     4977.09     4671.26    179.52 o 
   1   9   8    11113.68    10842.96    125.14 o 
   2   9   8    23399.92    23390.60    217.39 o 
   3   9   8     1428.69     1438.71     94.00 o 
   4   9   8      154.17      148.30    100.01 o 
   5   9   8     5914.51     5929.63    116.07 o 
   6   9   8     9099.20     9124.20    141.47 o 
   7   9   8     8503.32     8604.19    159.63 o 
   8   9   8      590.61      597.55    126.61 o 
   0  10   8    16090.85    15946.84    177.27 o 
   1  10   8    14801.83    14647.27    143.52 o 
   2  10   8     5498.56     5492.40    108.16 o 
   3  10   8      221.86      215.12    100.55 o 
   4  10   8     4833.44     4757.60    117.82 o 
   5  10   8     7320.28     7463.75    136.36 o 
   6  10   8     9415.14     9390.46    174.49 o 
   7  10   8     2917.81     2986.86    137.09 o 
   8  10   8      178.87      187.02    138.19 o 
   0  11   8    39266.77    38107.92    487.83 o 
   1  11   8    12190.78    12294.94    122.74 o 
   2  11   8    14399.89    14266.89    138.78 o 
   3  11   8     6778.39     6678.86    120.59 o 
   4  11   8     2486.72     2486.75    116.48 o 
   5  11   8    11387.33    11365.84    210.27 o 
   6  11   8     7660.83     7711.15    141.33 o 
   7  11   8     3623.10     3725.98    164.63 o 
   0  12   8    11092.78    11407.78    200.04 o 
   1  12   8     3025.46     2929.03    108.62 o 
   2  12   8     6643.91     6633.10    122.37 o 
   3  12   8     2407.05     2444.25    103.77 o 
   4  12   8     1206.41     1236.94    115.38 o 
   5  12   8     6865.79     7144.51    145.42 o 
   6  12   8     3409.04     3519.41    146.96 o 
   7  12   8     4207.23     4374.93    174.58 o 
   0  13   8    27256.64    26668.02    447.38 o 
   1  13   8     7169.45     6899.45    140.05 o 
   2  13   8     5812.67     5924.47    123.57 o 
   3  13   8     1911.20     2140.82    121.13 o 
   4  13   8     3307.13     3250.95    129.45 o 
   5  13   8     4543.70     4453.66    148.11 o 
   6  13   8      137.44       63.95    130.72 o 
   0  14   8     6448.12     6561.26    177.23 o 
   1  14   8      474.69      485.92    127.83 o 
   2  14   8     7446.27     7399.35    139.26 o 
   3  14   8      322.34      262.04    126.13 o 
   4  14   8      440.55      439.81    143.51 o 
   5  14   8     1765.57     1910.85    176.66 o 
   6  14   8      133.08      201.07    193.65 o 
   0  15   8     2121.26     2139.60    181.07 o 
   1  15   8     1378.12     1411.62    138.65 o 
   2  15   8      788.34      786.08    140.41 o 
   3  15   8      949.85      967.01    149.47 o 
   4  15   8     4129.28     4292.93    150.80 o 
   5  15   8      110.43      221.11    163.78 o 
   0  16   8      764.96      836.60    182.96 o 
   1  16   8     3727.49     3742.16    167.41 o 
   2  16   8     4292.84     4214.98    157.42 o 
   3  16   8      750.29      747.29    194.20 o 
   4  16   8      337.75      344.54    155.16 o 
   0  17   8     9150.00     9563.31    225.09 o 
   1  17   8     6685.98     6664.88    172.71 o 
   2  17   8     1486.59     1557.93    151.69 o 
   3  17   8     1530.69     1704.27    187.68 o 
   0  18   8    11483.19    11412.36    404.37 o 
   1  18   8     4166.10     4445.78    175.05 o 
   1 -17   9      968.42      878.31    167.75 o 
   2 -17   9      611.30      758.82    188.65 o 
   1 -16   9     2326.72     2372.61    193.14 o 
   2 -16   9     1487.78     1501.93    165.15 o 
   3 -16   9     6029.12     6175.03    216.73 o 
   4 -16   9     3316.53     3294.58    169.87 o 
   1 -15   9      487.29      453.08    175.91 o 
   2 -15   9     1616.36     1573.44    161.61 o 
   3 -15   9     4001.45     4185.52    177.83 o 
   4 -15   9      186.32      231.64    137.02 o 
   5 -15   9      452.32      434.66    148.80 o 
   1 -14   9     7097.65     7234.56    164.33 o 
   2 -14   9     2785.34     2907.08    174.18 o 
   3 -14   9     9951.31     9852.40    189.61 o 
   4 -14   9      783.34      827.85    173.44 o 
   5 -14   9       74.80      125.70    148.36 o 
   6 -14   9     4002.40     3972.31    184.49 o 
   1 -13   9     1394.67     1474.08    142.76 o 
   2 -13   9     3908.67     4161.54    151.75 o 
   3 -13   9     4872.50     4775.21    152.38 o 
   4 -13   9      993.29     1077.05    156.62 o 
   5 -13   9      681.60      670.53    135.33 o 
   6 -13   9      107.22      153.91    153.23 o 
   1 -12   9     6456.97     6288.14    146.16 o 
   2 -12   9    10346.01    10427.58    167.16 o 
   3 -12   9    22541.05    22069.20    469.94 o 
   4 -12   9    15005.75    14513.86    209.29 o 
   5 -12   9     1406.35     1516.79    135.35 o 
   6 -12   9     1182.74     1135.52    139.02 o 
   7 -12   9     1324.66     1414.71    163.95 o 
   1 -11   9     6425.78     6511.59    142.71 o 
   2 -11   9     3047.85     3158.90    119.02 o 
   3 -11   9     3057.41     3029.57    123.42 o 
   4 -11   9     1563.56     1721.78    125.62 o 
   5 -11   9      387.25      459.48    147.95 o 
   6 -11   9     1585.52     1605.77    118.39 o 
   7 -11   9     1030.38      980.11    147.76 o 
   1 -10   9     5059.19     4871.95    108.06 o 
   2 -10   9    18805.27    18507.93    223.13 o 
   3 -10   9    16484.27    15906.69    298.23 o 
   4 -10   9    18714.59    18363.63    260.63 o 
   5 -10   9     8940.73     8635.98    153.00 o 
   6 -10   9       77.48      132.08    111.75 o 
   7 -10   9     4845.24     4527.70    141.02 o 
   8 -10   9     5838.56     5785.67    159.70 o 
   1  -9   9     6639.31     6646.71    116.83 o 
   2  -9   9     5437.60     5409.46    119.76 o 
   3  -9   9     1772.94     1744.67    112.00 o 
   4  -9   9     5346.24     5276.91    171.39 o 
   5  -9   9     3128.41     3075.24    146.07 o 
   6  -9   9     5064.20     5025.12    118.57 o 
   7  -9   9     1385.01     1586.95    128.42 o 
   8  -9   9        7.53      -16.25    135.96 o 
   1  -8   9     7281.83     7462.04    123.98 o 
   2  -8   9     3328.99     3380.97    106.89 o 
   3  -8   9     5904.98     5992.03    131.23 o 
   4  -8   9    11629.52    11078.65    141.34 o 
   5  -8   9    13151.72    12919.86    156.26 o 
   6  -8   9      858.40      988.76    114.88 o 
   7  -8   9      216.89      196.58    120.97 o 
   8  -8   9     3999.42     4181.64    158.90 o 
   1  -7   9     6233.36     6320.98    122.12 o 
   2  -7   9      840.84      896.87     94.78 o 
   3  -7   9      193.54      281.43    109.21 o 
   4  -7   9     2224.84     2197.51    141.50 o 
   5  -7   9    11567.71    11174.21    160.62 o 
   6  -7   9     4215.76     4312.38    135.80 o 
   7  -7   9     1116.37     1219.67    139.15 o 
   8  -7   9      192.62      290.19    142.09 o 
   1  -6   9    16972.16    17273.95    276.83 o 
   2  -6   9     4183.96     4156.17    104.48 o 
   3  -6   9     8031.35     7892.83    161.20 o 
   4  -6   9    25750.85    25349.34    315.32 o 
   5  -6   9    10342.34    10492.92    224.51 o 
   6  -6   9      145.71      147.57    105.59 o 
   7  -6   9     2910.47     2861.72    128.29 o 
   8  -6   9     5358.22     5137.70    149.21 o 
   9  -6   9     2349.92     2553.43    161.97 o 
   1  -5   9     6807.88     6767.27    114.13 o 
   2  -5   9     8692.24     8492.30    136.83 o 
   3  -5   9     6312.60     6316.94    126.02 o 
   4  -5   9     2713.85     2751.62    129.36 o 
   5  -5   9     2827.40     2789.47    114.48 o 
   6  -5   9     5056.23     5080.85    123.56 o 
   7  -5   9     4022.40     4046.51    130.32 o 
   8  -5   9     1626.77     1786.76    136.85 o 
   9  -5   9      611.11      578.46    179.07 o 
   1  -4   9    31348.38    31529.14    232.45 o 
   2  -4   9    37804.51    37993.38    682.95 o 
   3  -4   9    58989.11    58424.91   1225.68 o 
   4  -4   9    22494.01    22319.55    396.93 o 
   5  -4   9     2545.84     2602.96    129.59 o 
   6  -4   9     4041.44     4039.57    114.13 o 
   7  -4   9     1672.62     1628.61    121.52 o 
   8  -4   9    10688.70    10795.23    260.03 o 
   9  -4   9     7010.99     7215.17    192.50 o 
   1  -3   9     7197.43     7192.77    121.65 o 
   2  -3   9     8379.60     8217.93    119.85 o 
   3  -3   9     5675.27     5712.00    120.01 o 
   4  -3   9     2089.36     2182.97     99.16 o 
   5  -3   9      234.64      241.43     99.14 o 
   6  -3   9     2443.98     2471.54    114.58 o 
   7  -3   9     3983.44     4023.44    126.30 o 
   8  -3   9     5796.08     5844.90    141.13 o 
   9  -3   9     2103.92     2077.64    174.33 o 
   1  -2   9    34325.92    34450.62    375.19 o 
   2  -2   9    44479.17    44000.05    215.39 o 
   3  -2   9    30123.35    29690.90    292.53 o 
   4  -2   9     5076.94     4905.78    119.46 o 
   5  -2   9     5644.22     5442.17    142.10 o 
   6  -2   9     6822.20     6675.29    124.15 o 
   7  -2   9     7626.24     7628.20    143.57 o 
   8  -2   9     4052.48     4348.19    143.93 o 
   9  -2   9     2654.06     2730.60    171.35 o 
   1  -1   9     2422.04     2547.64    107.59 o 
   2  -1   9    16409.98    16372.84    149.71 o 
   3  -1   9    24338.35    24469.18    167.64 o 
   4  -1   9     1442.59     1461.78    101.54 o 
   5  -1   9     2021.91     2115.38    130.01 o 
   6  -1   9      516.59      504.52    114.67 o 
   7  -1   9      786.03      729.90    134.92 o 
   8  -1   9     4474.34     4416.06    173.17 o 
   9  -1   9      605.35      734.81    150.78 o 
   1   0   9      586.58      675.89    104.51 o 
   2   0   9     6302.97     6379.76    114.06 o 
   3   0   9     5408.17     5436.53    108.27 o 
   4   0   9       78.68      114.45    116.01 o 
   5   0   9        0.44      -10.62    109.58 o 
   6   0   9    14487.79    13878.51    316.62 o 
   7   0   9     5564.81     5353.75    133.41 o 
   8   0   9      230.04      361.42    160.66 o 
   9   0   9      796.88      967.08    154.67 o 
   1   1   9     2244.15     2219.88    130.95 o 
   2   1   9    16510.16    16768.45    332.36 o 
   3   1   9    24177.03    24431.96    299.38 o 
   4   1   9     1533.47     1492.99     98.27 o 
   5   1   9     2167.93     2176.17    117.80 o 
   6   1   9      505.63      384.57    108.17 o 
   7   1   9      809.62      814.81    125.26 o 
   8   1   9     4512.41     4543.69    137.13 o 
   9   1   9      569.20      587.25    133.78 o 
   1   2   9    33734.06    33630.69    303.48 o 
   2   2   9    45654.39    45156.68    230.75 o 
   3   2   9    30876.69    30434.30    276.34 o 
   4   2   9     5127.00     5140.98    118.64 o 
   5   2   9     5458.80     5447.20     97.53 o 
   6   2   9     6947.05     6802.72    120.50 o 
   7   2   9     7625.15     7431.31    127.01 o 
   8   2   9     4424.84     4498.33    148.14 o 
   9   2   9     2556.23     2595.61    137.88 o 
   1   3   9     7079.35     7107.87    130.33 o 
   2   3   9     7953.16     8130.11    133.49 o 
   3   3   9     5633.09     5517.36    123.36 o 
   4   3   9     2240.91     2435.08    103.58 o 
   5   3   9      257.00      282.09    102.03 o 
   6   3   9     2394.98     2472.75    113.88 o 
   7   3   9     4117.69     4264.40    126.63 o 
   8   3   9     5772.99     5952.55    152.75 o 
   9   3   9     2043.18     2016.78    138.15 o 
   1   4   9    32344.44    32632.45    272.88 o 
   2   4   9    37825.19    37163.55    255.07 o 
   3   4   9    59197.69    58102.76    331.37 o 
   4   4   9    22416.46    21990.60    327.13 o 
   5   4   9     2585.41     2682.89    107.78 o 
   6   4   9     4219.25     4213.65    118.31 o 
   7   4   9     1562.17     1575.17    117.71 o 
   8   4   9    10653.50    10954.05    213.53 o 
   9   4   9     7164.95     7479.73    167.51 o 
   1   5   9     7019.66     6791.42    113.39 o 
   2   5   9     8268.86     7970.96    128.97 o 
   3   5   9     6197.50     5978.22    100.70 o 
   4   5   9     2646.12     2675.53    101.53 o 
   5   5   9     2772.08     2843.19     99.72 o 
   6   5   9     5217.69     5225.63    112.63 o 
   7   5   9     4063.83     4026.35    115.55 o 
   8   5   9     1656.45     1893.60    149.62 o 
   9   5   9      603.66      574.57    144.81 o 
   1   6   9    16797.04    16818.07    142.50 o 
   2   6   9     4086.12     4207.27     95.10 o 
   3   6   9     7904.38     7666.69    108.02 o 
   4   6   9    25390.15    24891.82    175.79 o 
   5   6   9    10210.96    10172.11    114.90 o 
   6   6   9      114.16      144.50    113.97 o 
   7   6   9     2761.54     2798.57    130.71 o 
   8   6   9     5203.40     5163.09    135.18 o 
   9   6   9     2395.26     2433.84    163.63 o 
   1   7   9     6494.97     6507.29    106.73 o 
   2   7   9      816.18      898.27     87.49 o 
   3   7   9      148.80      213.48    102.88 o 
   4   7   9     2350.42     2374.80     85.94 o 
   5   7   9    11654.57    11505.64    146.10 o 
   6   7   9     4058.06     4086.09    114.13 o 
   7   7   9     1108.53     1233.69    117.09 o 
   8   7   9      159.60      256.47    133.61 o 
   1   8   9     6667.20     6761.90    107.79 o 
   2   8   9     3693.67     3519.93     92.93 o 
   3   8   9     6140.50     6096.02    119.27 o 
   4   8   9    10873.62    10474.51    118.61 o 
   5   8   9    12950.80    12934.84    125.83 o 
   6   8   9      791.19      901.02    114.66 o 
   7   8   9      187.27      268.23    133.17 o 
   8   8   9     4007.80     4249.56    155.93 o 
   1   9   9     6457.78     6245.80    107.52 o 
   2   9   9     5500.06     5266.74    101.07 o 
   3   9   9     1978.32     2035.64    104.13 o 
   4   9   9     5546.55     5579.07    112.01 o 
   5   9   9     3004.05     2920.14    109.15 o 
   6   9   9     4815.68     4529.20    121.12 o 
   7   9   9     1359.53     1463.69    134.10 o 
   8   9   9       12.48      160.32    155.70 o 
   1  10   9     5741.05     5712.93    116.09 o 
   2  10   9    18953.87    18518.44    141.18 o 
   3  10   9    16369.85    16293.33    218.57 o 
   4  10   9    19442.37    19024.98    203.92 o 
   5  10   9     9329.19     9143.81    154.93 o 
   6  10   9       77.39      171.35    140.61 o 
   7  10   9     4909.26     4829.58    154.07 o 
   8  10   9     5819.23     5757.61    174.18 o 
   1  11   9     6507.14     6315.49    119.25 o 
   2  11   9     3078.77     2987.36     97.10 o 
   3  11   9     2983.97     3149.60    106.51 o 
   4  11   9     1490.00     1531.65    102.20 o 
   5  11   9      347.32      326.52    125.31 o 
   6  11   9     1590.50     1639.29    139.57 o 
   7  11   9      977.18      943.18    135.70 o 
   1  12   9     6646.29     6423.40    131.29 o 
   2  12   9     9939.93     9892.80    130.54 o 
   3  12   9    22196.52    22063.00    155.78 o 
   4  12   9    15013.48    14854.21    165.31 o 
   5  12   9     1475.29     1571.22    127.76 o 
   6  12   9     1397.74     1434.26    158.12 o 
   7  12   9     1323.85     1378.72    163.14 o 
   1  13   9     1515.44     1690.05    122.43 o 
   2  13   9     3757.76     3691.59    116.15 o 
   3  13   9     4806.45     4755.57    123.28 o 
   4  13   9      944.59     1072.13    125.71 o 
   5  13   9      674.74      786.25    159.38 o 
   6  13   9      113.67      147.24    150.78 o 
   1  14   9     7135.93     7189.49    148.57 o 
   2  14   9     2669.59     2744.49    133.86 o 
   3  14   9     9871.23     9987.01    144.29 o 
   4  14   9      775.72      860.51    151.65 o 
   5  14   9       63.38      102.44    160.59 o 
   6  14   9     4092.43     3976.36    203.83 o 
   1  15   9      424.93      418.12    140.28 o 
   2  15   9     1651.27     1780.70    159.18 o 
   3  15   9     3929.44     3985.08    151.62 o 
   4  15   9      156.74      143.64    158.53 o 
   5  15   9      501.26      460.83    177.63 o 
   1  16   9     2486.98     2599.53    155.09 o 
   2  16   9     1537.76     1506.44    148.00 o 
   3  16   9     6451.86     6812.83    164.95 o 
   4  16   9     3533.13     3731.08    206.56 o 
   1  17   9      995.63     1035.64    179.43 o 
   2  17   9      552.15      489.82    187.78 o 
   0 -17  10     1311.36     1595.81    254.24 o 
   1 -17  10     2240.78     2241.90    214.45 o 
   2 -17  10      816.98      788.08    227.17 o 
   0 -16  10     5005.97     5255.65    292.40 o 
   1 -16  10     1983.27     1901.30    179.41 o 
   2 -16  10     3712.10     3975.97    189.14 o 
   3 -16  10      820.81      789.80    172.82 o 
   0 -15  10     1873.78     1672.41    210.40 o 
   1 -15  10     6863.76     6942.65    180.99 o 
   2 -15  10     4770.46     4706.43    178.38 o 
   3 -15  10       76.42      174.49    180.75 o 
   4 -15  10     1420.40     1389.93    180.45 o 
   0 -14  10    12939.83    13582.99    372.11 o 
   1 -14  10      576.09      649.76    150.14 o 
   2 -14  10     7823.09     7647.88    171.67 o 
   3 -14  10      627.11      662.67    143.75 o 
   4 -14  10     1043.42     1105.38    149.78 o 
   5 -14  10     2542.08     2593.19    172.31 o 
   0 -13  10        5.63      167.03    182.82 o 
   1 -13  10     2962.64     3039.79    134.50 o 
   2 -13  10     4494.83     4677.34    166.32 o 
   3 -13  10     1352.21     1306.26    134.79 o 
   4 -13  10      911.17      954.85    135.73 o 
   5 -13  10       30.00       89.62    156.66 o 
   6 -13  10     1031.90      975.62    160.89 o 
   0 -12  10    14199.56    14062.58    222.47 o 
   1 -12  10     7736.42     7667.20    150.28 o 
   2 -12  10     9613.54     9570.45    157.80 o 
   3 -12  10      543.05      546.99    138.50 o 
   4 -12  10     3580.23     3479.34    160.87 o 
   5 -12  10    11701.57    11494.30    176.14 o 
   6 -12  10     5453.94     5411.24    138.03 o 
   0 -11  10     4140.85     4054.68    194.05 o 
   1 -11  10     2648.50     2720.87    109.68 o 
   2 -11  10     1379.01     1419.44    127.12 o 
   3 -11  10     3813.79     3563.70    130.54 o 
   4 -11  10     1055.67     1105.81    127.58 o 
   5 -11  10      294.90      267.09    132.12 o 
   6 -11  10      275.26      325.89    141.37 o 
   7 -11  10      499.86      612.53    170.39 o 
   0 -10  10    23049.97    22649.55    244.84 o 
   1 -10  10     8738.44     8798.68    134.87 o 
   2 -10  10     4547.78     4454.95    134.16 o 
   3 -10  10     1980.87     1982.19    126.21 o 
   4 -10  10     4813.81     4679.03    130.30 o 
   5 -10  10    11552.51    11624.96    164.11 o 
   6 -10  10    11106.87    11103.37    167.30 o 
   7 -10  10     5049.06     5096.60    161.42 o 
   0  -9  10    15031.48    15107.55    217.77 o 
   1  -9  10     7320.98     7326.12    192.59 o 
   2  -9  10      363.72      362.52     93.60 o 
   3  -9  10      481.43      463.95    109.92 o 
   4  -9  10      747.92      744.21    124.82 o 
   5  -9  10      991.95     1035.23    133.93 o 
   6  -9  10     2805.08     2680.84    126.02 o 
   7  -9  10      594.43      690.61    144.87 o 
   8  -9  10      502.97      581.94    161.09 o 
   0  -8  10     8395.08     8477.92    172.46 o 
   1  -8  10     4880.15     4896.91    115.94 o 
   2  -8  10     7675.47     7563.23    120.71 o 
   3  -8  10     4116.36     4120.29    106.20 o 
   4  -8  10    12511.11    12190.89    150.42 o 
   5  -8  10     2918.94     3060.80    136.67 o 
   6  -8  10     3717.11     3655.10    118.05 o 
   7  -8  10     3219.75     3266.42    144.98 o 
   8  -8  10      701.48      775.24    180.25 o 
   0  -7  10    38318.60    38507.29    271.82 o 
   1  -7  10    14816.60    15097.00    147.17 o 
   2  -7  10     1627.81     1565.60     89.71 o 
   3  -7  10     1287.44     1321.82     96.80 o 
   4  -7  10     1082.81     1146.70    142.51 o 
   5  -7  10     4689.44     4602.19    144.79 o 
   6  -7  10     4980.78     4861.83    140.18 o 
   7  -7  10      527.92      614.33    139.31 o 
   8  -7  10      574.48      568.09    148.94 o 
   0  -6  10    13496.30    13427.56    185.18 o 
   1  -6  10     4437.55     4479.62    101.43 o 
   2  -6  10     7968.82     8070.89    121.99 o 
   3  -6  10     3321.41     3414.84    172.44 o 
   4  -6  10     7679.35     7698.38    157.39 o 
   5  -6  10     9952.13     9802.39    184.80 o 
   6  -6  10     6622.42     6728.62    120.85 o 
   7  -6  10     5505.95     5216.30    146.42 o 
   8  -6  10      378.14      478.61    144.34 o 
   0  -5  10    10240.64     9935.62    154.07 o 
   1  -5  10    12519.01    12260.75    129.32 o 
   2  -5  10      719.32      670.11    115.93 o 
   3  -5  10     3159.20     3170.24    114.80 o 
   4  -5  10     4279.52     4143.10    113.91 o 
   5  -5  10     6983.88     6780.30    128.06 o 
   6  -5  10     3419.90     3439.89    119.90 o 
   7  -5  10      319.17      376.29    114.97 o 
   8  -5  10      887.77      898.67    151.81 o 
   9  -5  10     1234.67     1285.43    171.22 o 
   0  -4  10    56978.11    56712.40    436.71 o 
   1  -4  10    17544.53    17172.31    151.19 o 
   2  -4  10    27281.57    27023.19    438.48 o 
   3  -4  10     1038.49     1125.06    101.90 o 
   4  -4  10    20244.48    20414.07    430.39 o 
   5  -4  10    16374.31    16349.23    380.87 o 
   6  -4  10    10322.03    10152.30    168.39 o 
   7  -4  10    16137.03    16195.58    168.61 o 
   8  -4  10     2194.16     2341.18    150.15 o 
   9  -4  10     4485.70     4531.53    192.45 o 
   0  -3  10     2657.83     2741.47    141.78 o 
   1  -3  10    11053.62    11168.52    140.12 o 
   2  -3  10     8223.54     7981.08    127.63 o 
   3  -3  10     5778.98     5558.25    136.27 o 
   4  -3  10     4827.18     4865.47    107.58 o 
   5  -3  10     1391.65     1399.72    116.79 o 
   6  -3  10      935.31      936.27    114.07 o 
   7  -3  10     1357.91     1492.74    130.96 o 
   8  -3  10      821.61      836.33    133.36 o 
   9  -3  10      621.71      640.08    177.32 o 
   0  -2  10    61895.35    61147.61    385.39 o 
   1  -2  10    17422.69    17767.11    153.37 o 
   2  -2  10    17408.06    16805.82    143.24 o 
   3  -2  10     4387.77     4468.98    125.33 o 
   4  -2  10     5245.36     5216.66    109.40 o 
   5  -2  10     9635.56     9765.67    149.83 o 
   6  -2  10    10165.33    10177.91    160.25 o 
   7  -2  10    12171.73    12042.59    157.72 o 
   8  -2  10     3275.05     3313.87    145.90 o 
   9  -2  10      230.95      445.74    170.07 o 
   0  -1  10      724.58     1029.17    147.81 o 
   1  -1  10    20902.10    20828.09    185.91 o 
   2  -1  10     8211.00     8164.88    123.15 o 
   3  -1  10     4821.87     4763.68    126.58 o 
   4  -1  10     3888.45     3752.33    103.77 o 
   5  -1  10       48.11      142.31    110.94 o 
   6  -1  10     5017.64     4816.74    116.28 o 
   7  -1  10     3036.95     2909.30    131.56 o 
   8  -1  10     2018.51     1998.80    155.87 o 
   9  -1  10      550.87      574.91    170.62 o 
   0   0  10     9848.20     9423.43    269.58 o 
   1   0  10      276.42      704.94    202.42 o 
   2   0  10     3219.06     3258.47    121.51 o 
   3   0  10     7511.07     7476.45    126.27 o 
   4   0  10       84.76      147.31    119.69 o 
   5   0  10     5440.93     5312.32    136.69 o 
   6   0  10     1477.25     1524.10    114.40 o 
   7   0  10     3254.64     3296.30    123.27 o 
   8   0  10     3430.72     3219.43    157.66 o 
   9   0  10      366.70      480.91    154.65 o 
   0   1  10      851.17     1047.80    149.13 o 
   1   1  10    20586.68    20385.49    161.53 o 
   2   1  10     8289.53     8685.27    150.41 o 
   3   1  10     4653.79     4551.87    126.99 o 
   4   1  10     3584.66     3690.92    109.66 o 
   5   1  10       32.41      142.56    103.60 o 
   6   1  10     5154.71     5180.08    134.13 o 
   7   1  10     3121.61     3180.79    159.37 o 
   8   1  10     2015.42     2129.02    142.18 o 
   9   1  10      569.20      646.61    153.42 o 
   0   2  10    61656.39    60518.30   1369.39 o 
   1   2  10    17479.67    17767.38    205.31 o 
   2   2  10    17360.33    17474.68    175.64 o 
   3   2  10     4410.59     4538.11    113.28 o 
   4   2  10     5521.00     5347.43    118.41 o 
   5   2  10     9735.59     9432.87    136.87 o 
   6   2  10    10363.86    10613.92    172.74 o 
   7   2  10    12874.70    13088.61    208.95 o 
   8   2  10     3158.55     3413.34    131.26 o 
   9   2  10      282.18      318.10    137.02 o 
   0   3  10     2464.52     2625.14    230.57 o 
   1   3  10    10903.46    10903.10    159.97 o 
   2   3  10     8649.46     8592.63    172.15 o 
   3   3  10     5703.25     5459.65    118.91 o 
   4   3  10     4844.29     4868.61    142.01 o 
   5   3  10     1524.74     1581.13    124.61 o 
   6   3  10      928.95      976.07    119.65 o 
   7   3  10     1524.50     1489.96    107.50 o 
   8   3  10      759.66      670.08    127.88 o 
   9   3  10      718.82      670.19    153.82 o 
   0   4  10    57552.97    57076.86    445.13 o 
   1   4  10    17563.07    17339.44    316.33 o 
   2   4  10    27228.75    26878.01    182.57 o 
   3   4  10     1109.19     1181.07    104.14 o 
   4   4  10    20832.88    20642.77    169.46 o 
   5   4  10    16041.31    15835.84    182.59 o 
   6   4  10    10144.67    10287.03    147.79 o 
   7   4  10    16531.83    16672.15    179.09 o 
   8   4  10     2303.12     2494.41    141.91 o 
   9   4  10     4591.84     4832.37    178.84 o 
   0   5  10    10100.26     9884.78    220.40 o 
   1   5  10    12331.63    12180.63    149.93 o 
   2   5  10      743.06      721.63    109.47 o 
   3   5  10     3125.83     3172.21    118.50 o 
   4   5  10     4311.42     4200.01    112.11 o 
   5   5  10     7108.29     7052.56    106.58 o 
   6   5  10     3569.98     3606.63    130.89 o 
   7   5  10      283.16      394.34    118.28 o 
   8   5  10      941.68     1017.47    141.45 o 
   9   5  10     1292.98     1207.47    162.67 o 
   0   6  10    12995.65    12326.08    187.00 o 
   1   6  10     4062.56     3955.30    102.14 o 
   2   6  10     7962.23     7855.98    123.47 o 
   3   6  10     3132.33     3086.20     99.32 o 
   4   6  10     7668.02     7592.77    113.59 o 
   5   6  10     9360.60     9075.51    123.86 o 
   6   6  10     5984.66     6096.07    130.36 o 
   7   6  10     5337.42     5023.82    138.84 o 
   8   6  10      422.45      536.82    144.56 o 
   0   7  10    38531.91    37910.92    388.35 o 
   1   7  10    14621.96    14226.03    147.70 o 
   2   7  10     1613.17     1517.56     90.87 o 
   3   7  10     1211.75     1168.80    101.73 o 
   4   7  10     1111.69     1094.16     90.71 o 
   5   7  10     4766.29     4949.43    100.38 o 
   6   7  10     4773.59     4695.41    130.01 o 
   7   7  10      533.51      531.12    131.75 o 
   8   7  10      512.31      573.12    130.40 o 
   0   8  10     8569.58     8525.57    198.92 o 
   1   8  10     5081.65     5042.98    117.29 o 
   2   8  10     7457.12     7236.86    110.76 o 
   3   8  10     3952.52     3759.05    110.10 o 
   4   8  10    12242.20    12194.89    117.68 o 
   5   8  10     3056.20     3193.00    109.23 o 
   6   8  10     3811.32     3780.94    125.84 o 
   7   8  10     3139.35     3126.93    135.28 o 
   8   8  10      785.80      728.26    154.69 o 
   0   9  10    14861.86    14555.88    188.63 o 
   1   9  10     7406.70     7172.99    125.34 o 
   2   9  10      359.16      383.86     94.24 o 
   3   9  10      423.76      465.49     96.56 o 
   4   9  10      695.74      693.82     93.60 o 
   5   9  10      972.51      951.02    102.26 o 
   6   9  10     2674.95     2750.18    126.25 o 
   7   9  10      590.91      569.84    135.51 o 
   8   9  10      434.86      379.63    160.32 o 
   0  10  10    23777.20    23164.87    222.99 o 
   1  10  10     8867.94     8623.83    127.77 o 
   2  10  10     4499.25     4501.04    118.36 o 
   3  10  10     1988.18     2057.35     98.09 o 
   4  10  10     4758.88     4803.76    109.24 o 
   5  10  10    11819.00    11895.58    180.63 o 
   6  10  10    11314.67    11634.38    211.95 o 
   7  10  10     4825.31     4741.07    157.07 o 
   0  11  10     4505.69     4191.00    168.12 o 
   1  11  10     2573.56     2549.71    103.43 o 
   2  11  10     1393.78     1271.52    106.58 o 
   3  11  10     3985.38     3849.32    111.28 o 
   4  11  10     1187.40     1243.05    114.12 o 
   5  11  10      247.05      277.43    130.06 o 
   6  11  10      292.95      344.69    131.89 o 
   7  11  10      455.58      392.04    138.55 o 
   0  12  10    13850.81    13341.36    232.44 o 
   1  12  10     7621.80     7507.16    120.40 o 
   2  12  10     9286.36     9229.68    123.47 o 
   3  12  10      563.95      598.81    110.40 o 
   4  12  10     3294.81     3248.50    130.67 o 
   5  12  10    11988.30    12024.74    187.66 o 
   6  12  10     5590.42     5557.87    154.63 o 
   0  13  10        2.50       83.77    158.68 o 
   1  13  10     3026.89     3113.68    123.63 o 
   2  13  10     4452.46     4366.62    125.29 o 
   3  13  10     1368.76     1278.13    111.05 o 
   4  13  10      946.21     1002.59    126.21 o 
   5  13  10       31.80       58.83    136.96 o 
   6  13  10     1012.60      886.50    160.20 o 
   0  14  10    12695.98    12754.91    472.63 o 
   1  14  10      443.46      419.18    148.35 o 
   2  14  10     7946.02     8108.01    153.56 o 
   3  14  10      585.24      613.13    119.31 o 
   4  14  10     1106.77     1178.66    127.50 o 
   5  14  10     2540.55     2824.97    165.83 o 
   0  15  10     1885.04     1796.95    247.41 o 
   1  15  10     6778.67     6884.70    151.26 o 
   2  15  10     4847.70     4917.15    159.80 o 
   3  15  10       73.80       63.86    133.29 o 
   4  15  10     1388.91     1335.12    169.63 o 
   0  16  10     4917.11     4315.90    280.45 o 
   1  16  10     2053.80     2010.65    159.20 o 
   2  16  10     3932.39     4060.70    168.74 o 
   3  16  10      791.81      886.85    183.20 o 
   0  17  10     1228.91     1198.13    291.53 o 
   1  17  10     2067.55     2099.28    171.29 o 
   2  17  10      811.24      755.91    244.08 o 
   1 -16  11     4573.78     4680.10    181.96 o 
   2 -16  11      560.93      555.76    208.51 o 
   3 -16  11     1180.47     1200.52    180.66 o 
   1 -15  11       67.02      183.82    167.78 o 
   2 -15  11     4824.95     4911.64    185.14 o 
   3 -15  11     6289.13     5811.21    629.25 o 
   4 -15  11      722.63      736.84    168.06 o 
   1 -14  11    11582.18    11514.65    238.80 o 
   2 -14  11     1845.53     2047.96    161.45 o 
   3 -14  11      335.23      352.69    148.22 o 
   4 -14  11     3112.34     3035.70    176.08 o 
   5 -14  11     1295.24     1352.37    152.01 o 
   1 -13  11     1515.45     1657.88    143.14 o 
   2 -13  11     5562.40     5593.71    157.32 o 
   3 -13  11     5410.42     5392.53    151.14 o 
   4 -13  11     1714.56     1709.78    176.05 o 
   5 -13  11       28.12      109.67    168.46 o 
   1 -12  11     8804.05     8722.35    170.79 o 
   2 -12  11     3800.50     3808.23    147.47 o 
   3 -12  11     5458.32     5576.99    141.79 o 
   4 -12  11     4673.80     4798.37    145.95 o 
   5 -12  11      690.50      543.58    126.54 o 
   6 -12  11     1697.73     1721.62    157.66 o 
   1 -11  11     6050.71     6013.82    144.81 o 
   2 -11  11     6952.20     6916.98    146.58 o 
   3 -11  11     4576.20     4715.65    139.27 o 
   4 -11  11     1989.08     2064.32    139.53 o 
   5 -11  11     2011.54     1874.49    138.97 o 
   6 -11  11       29.22       88.82    136.18 o 
   7 -11  11       15.62       22.50    177.53 o 
   1 -10  11     7875.09     7685.07    129.46 o 
   2 -10  11    10263.13     9856.11    152.94 o 
   3 -10  11    14351.85    14546.45    182.08 o 
   4 -10  11     5676.64     5660.11    155.54 o 
   5 -10  11     2144.93     2407.07    143.88 o 
   6 -10  11     1861.18     1919.27    116.87 o 
   7 -10  11     1730.62     1826.62    153.99 o 
   1  -9  11     3805.28     3880.57    111.06 o 
   2  -9  11     7828.98     7859.24    128.97 o 
   3  -9  11     2397.02     2392.90    127.95 o 
   4  -9  11     2191.07     2241.10    116.09 o 
   5  -9  11     3519.83     3383.29    133.09 o 
   6  -9  11     1650.41     1686.78    114.74 o 
   7  -9  11      973.03     1047.13    132.18 o 
   1  -8  11     3550.15     3464.52    114.47 o 
   2  -8  11     6823.89     6936.01    119.30 o 
   3  -8  11    21842.27    21636.21    319.99 o 
   4  -8  11      147.20      146.73    115.35 o 
   5  -8  11     2901.33     2945.52    125.70 o 
   6  -8  11     1544.06     1471.79    172.63 o 
   7  -8  11       57.41      130.02    139.61 o 
   8  -8  11     7758.71     7975.85    250.83 o 
   1  -7  11    14787.13    14840.23    202.20 o 
   2  -7  11     1274.39     1411.89    108.34 o 
   3  -7  11     7429.56     7420.28    131.19 o 
   4  -7  11     9634.35     9761.02    166.47 o 
   5  -7  11     6941.85     7015.73    155.40 o 
   6  -7  11      116.61      137.26    163.80 o 
   7  -7  11       79.07      131.35    144.62 o 
   8  -7  11     1203.78     1276.32    156.76 o 
   1  -6  11     4970.14     5095.81    114.61 o 
   2  -6  11     5530.96     5509.77    123.01 o 
   3  -6  11    17863.74    17978.47    314.23 o 
   4  -6  11      803.92      884.01    108.08 o 
   5  -6  11     3367.14     3285.87    143.89 o 
   6  -6  11     1653.53     1715.05    147.95 o 
   7  -6  11     1816.03     1772.64    145.10 o 
   8  -6  11    10010.04     9860.81    256.17 o 
   1  -5  11     1494.62     1448.45     85.44 o 
   2  -5  11     2584.68     2611.32    115.48 o 
   3  -5  11     5705.28     5548.68    124.89 o 
   4  -5  11    13269.16    13135.77    215.67 o 
   5  -5  11     1267.61     1259.93    120.10 o 
   6  -5  11     2293.14     2399.50    132.69 o 
   7  -5  11      242.04      276.75    140.12 o 
   8  -5  11     1296.62     1417.52    146.65 o 
   1  -4  11    17620.39    17432.21    214.99 o 
   2  -4  11     9419.40     9584.71    211.86 o 
   3  -4  11    19293.96    19335.16    335.56 o 
   4  -4  11     5484.41     5554.87    136.16 o 
   5  -4  11     6560.62     6480.82    137.55 o 
   6  -4  11     5183.27     5200.57    150.74 o 
   7  -4  11     4122.00     4220.77    144.91 o 
   8  -4  11     8257.57     8676.69    231.53 o 
   9  -4  11     1641.69     1740.45    195.69 o 
   1  -3  11     1641.38     1772.33    101.32 o 
   2  -3  11     6434.02     6409.40    125.64 o 
   3  -3  11    21391.48    21196.37    389.75 o 
   4  -3  11     2642.47     2593.75    115.18 o 
   5  -3  11     4778.60     4732.76    119.10 o 
   6  -3  11     1093.21     1156.19    125.28 o 
   7  -3  11      801.97      811.53    148.67 o 
   8  -3  11     3479.33     3876.26    155.19 o 
   9  -3  11      870.48     1061.31    171.87 o 
   1  -2  11    38528.41    37509.82    333.41 o 
   2  -2  11     2674.32     2712.32     99.57 o 
   3  -2  11     9107.85     8804.56    159.03 o 
   4  -2  11    12081.57    11769.17    144.82 o 
   5  -2  11     2830.57     2873.39    131.49 o 
   6  -2  11     6820.91     7070.02    196.21 o 
   7  -2  11     4864.27     4700.11    144.86 o 
   8  -2  11     3158.75     3294.26    140.79 o 
   9  -2  11     1073.56      964.74    180.64 o 
   1  -1  11     2978.60     2901.77    133.51 o 
   2  -1  11     9024.31     9030.26    121.51 o 
   3  -1  11    12498.90    12495.95    140.98 o 
   4  -1  11    11492.64    11686.36    137.65 o 
   5  -1  11     3893.66     3739.65    107.79 o 
   6  -1  11      385.28      478.03    134.53 o 
   7  -1  11     1417.68     1350.41    120.41 o 
   8  -1  11     2344.37     2273.02    158.73 o 
   9  -1  11     1791.21     1763.39    180.22 o 
   1   0  11    27065.09    27212.07    191.15 o 
   2   0  11       73.62      184.02    110.86 o 
   3   0  11      986.53     1086.18    109.26 o 
   4   0  11    14749.12    14535.43    136.34 o 
   5   0  11      533.09      659.78    116.96 o 
   6   0  11     6931.37     7001.78    140.13 o 
   7   0  11     3555.50     3418.19    153.76 o 
   8   0  11      168.61      233.47    141.37 o 
   9   0  11       28.89       46.55    162.37 o 
   1   1  11     2898.88     2881.80    106.21 o 
   2   1  11     9048.94     9343.20    142.21 o 
   3   1  11    12248.55    12080.82    135.07 o 
   4   1  11    11151.63    10963.81    133.21 o 
   5   1  11     3875.66     3934.35    137.05 o 
   6   1  11      385.10      363.22    117.72 o 
   7   1  11     1448.20     1548.48    146.97 o 
   8   1  11     2384.38     2375.76    147.83 o 
   9   1  11     1556.24     1696.65    154.33 o 
   1   2  11    38259.21    37380.51    207.80 o 
   2   2  11     2772.49     2674.55    123.26 o 
   3   2  11     9312.36     8890.08    150.90 o 
   4   2  11    12119.68    12128.45    138.77 o 
   5   2  11     3023.04     2831.83    114.50 o 
   6   2  11     6968.43     7344.75    150.50 o 
   7   2  11     4907.34     4690.06    153.41 o 
   8   2  11     3412.11     3593.50    156.88 o 
   9   2  11     1052.64     1027.93    162.62 o 
   1   3  11     1824.25     2032.38    107.79 o 
   2   3  11     6398.15     6249.11    135.27 o 
   3   3  11    21734.96    21479.40    180.28 o 
   4   3  11     2800.72     2836.86    111.26 o 
   5   3  11     4711.94     4860.45    135.23 o 
   6   3  11     1120.09     1201.56    125.50 o 
   7   3  11      830.30      852.10    126.18 o 
   8   3  11     3419.39     3506.83    141.85 o 
   9   3  11      730.54      848.13    161.88 o 
   1   4  11    17170.20    16973.67    214.69 o 
   2   4  11     9404.04     9170.80    155.22 o 
   3   4  11    19570.80    19027.43    150.95 o 
   4   4  11     5226.88     5300.02    127.76 o 
   5   4  11     6998.82     6770.38    131.68 o 
   6   4  11     4856.05     4942.20    124.74 o 
   7   4  11     4014.30     3979.12    126.03 o 
   8   4  11     8592.92     8647.83    161.59 o 
   9   4  11     1663.47     1697.76    305.55 o 
   1   5  11     1709.82     1673.15    120.98 o 
   2   5  11     2463.86     2382.61    112.99 o 
   3   5  11     5489.53     5406.95    119.39 o 
   4   5  11    13823.78    13402.89    160.45 o 
   5   5  11     1094.40     1130.79     99.00 o 
   6   5  11     2234.22     2215.39    124.10 o 
   7   5  11      266.98      336.78    114.34 o 
   8   5  11     1243.75     1381.23    163.73 o 
   1   6  11     4583.78     4617.30    116.38 o 
   2   6  11     5468.22     5350.73    119.42 o 
   3   6  11    18248.60    18125.92    211.22 o 
   4   6  11      758.73      763.62     91.27 o 
   5   6  11     3293.57     3268.89    111.30 o 
   6   6  11     1508.73     1508.35    105.67 o 
   7   6  11     1703.63     1615.81    121.30 o 
   8   6  11    10081.66    10025.95    273.92 o 
   1   7  11    14245.20    14127.40    140.02 o 
   2   7  11     1176.12     1181.21    115.23 o 
   3   7  11     7870.98     7618.54    118.34 o 
   4   7  11     9604.66     9720.17    121.99 o 
   5   7  11     7059.80     6913.47    111.42 o 
   6   7  11      133.71      125.16    134.66 o 
   7   7  11       97.13      122.29    127.48 o 
   8   7  11     1250.58     1325.70    156.11 o 
   1   8  11     3917.20     3808.72    124.54 o 
   2   8  11     6846.61     6775.06    117.73 o 
   3   8  11    21915.87    21511.92    144.48 o 
   4   8  11      131.39      251.94    105.48 o 
   5   8  11     2727.22     2594.68    117.01 o 
   6   8  11     1641.07     1797.48    117.26 o 
   7   8  11       56.08      146.62    131.95 o 
   8   8  11     7671.96     7546.22    236.80 o 
   1   9  11     3487.59     3374.18    115.05 o 
   2   9  11     7826.92     7615.81    138.79 o 
   3   9  11     2252.50     2376.82    109.04 o 
   4   9  11     2347.78     2378.85    101.48 o 
   5   9  11     3629.23     3695.61    120.75 o 
   6   9  11     1620.70     1567.43    135.71 o 
   7   9  11      998.31     1103.87    149.69 o 
   1  10  11     8053.87     7926.27    128.86 o 
   2  10  11    10559.72    10354.59    130.18 o 
   3  10  11    14202.98    14343.57    135.57 o 
   4  10  11     5901.57     5942.69    122.35 o 
   5  10  11     2129.19     2162.17    110.78 o 
   6  10  11     1952.76     1948.52    153.73 o 
   7  10  11     1771.13     1863.65    148.28 o 
   1  11  11     6267.10     6180.13    141.28 o 
   2  11  11     6731.29     6666.38    119.31 o 
   3  11  11     4249.78     4378.26    117.42 o 
   4  11  11     2058.73     2052.57    116.52 o 
   5  11  11     2099.21     2131.15    135.15 o 
   6  11  11       21.32       65.64    146.90 o 
   7  11  11       10.42       38.38    150.66 o 
   1  12  11     8620.84     8367.31    156.29 o 
   2  12  11     3714.62     3728.25    109.40 o 
   3  12  11     5149.21     5139.91    117.54 o 
   4  12  11     4700.81     4792.00    117.68 o 
   5  12  11      754.89      786.08    141.29 o 
   6  12  11     1825.17     1710.38    152.22 o 
   1  13  11     1537.22     1618.12    130.16 o 
   2  13  11     5620.58     5651.41    129.45 o 
   3  13  11     5512.24     5595.54    137.60 o 
   4  13  11     1674.43     1759.93    127.55 o 
   5  13  11        6.40      -21.27    138.98 o 
   1  14  11    11634.55    11355.79    162.79 o 
   2  14  11     1811.90     1731.23    130.05 o 
   3  14  11      282.15      253.41    131.41 o 
   4  14  11     3077.00     3077.66    137.66 o 
   5  14  11     1329.60     1348.05    153.50 o 
   1  15  11       65.39      164.46    181.44 o 
   2  15  11     4970.00     5229.33    172.79 o 
   3  15  11     6341.06     6252.94    159.42 o 
   4  15  11      693.08      677.01    158.20 o 
   1  16  11     4539.42     4388.83    207.34 o 
   2  16  11      647.92      668.90    164.04 o 
   3  16  11     1302.87     1380.05    159.56 o 
   0 -16  12    12288.16    12648.00    333.34 o 
   1 -16  12     3400.64     3460.47    169.31 o 
   2 -16  12      718.13     1028.86    197.49 o 
   0 -15  12      276.84      239.26    224.03 o 
   1 -15  12     1865.14     1822.40    180.22 o 
   2 -15  12     1357.66     1286.22    163.36 o 
   3 -15  12      861.10      890.37    180.27 o 
   0 -14  12    14208.72    14377.33    299.88 o 
   1 -14  12     3165.10     3280.80    182.44 o 
   2 -14  12      342.46      450.45    146.27 o 
   3 -14  12     1309.29     1324.72    168.73 o 
   4 -14  12       54.84      121.63    171.59 o 
   0 -13  12     3542.39     3547.41    220.92 o 
   1 -13  12     1161.45     1333.01    166.33 o 
   2 -13  12       31.54       18.20    128.55 o 
   3 -13  12      579.65      639.48    150.84 o 
   4 -13  12     1224.44     1328.44    163.77 o 
   5 -13  12     2105.81     2118.30    177.87 o 
   0 -12  12    15514.57    15422.64    346.17 o 
   1 -12  12     1505.19     1476.46    114.28 o 
   2 -12  12     2437.10     2528.79    127.50 o 
   3 -12  12     2934.14     2966.91    142.00 o 
   4 -12  12     1982.58     2069.55    155.47 o 
   5 -12  12     5915.74     5876.05    197.92 o 
   6 -12  12     2776.84     2625.31    158.54 o 
   0 -11  12    10188.02    10282.16    242.43 o 
   1 -11  12     6709.71     6548.43    134.57 o 
   2 -11  12      219.90      298.23    115.27 o 
   3 -11  12      127.58      109.10    138.94 o 
   4 -11  12     1606.86     1551.21    144.46 o 
   5 -11  12     3049.07     2980.62    159.22 o 
   6 -11  12     4505.28     4504.66    173.42 o 
   0 -10  12     8361.49     8296.03    202.13 o 
   1 -10  12     3000.41     3002.61    134.64 o 
   2 -10  12    12464.46    12350.74    152.05 o 
   3 -10  12     1707.92     1629.58    123.60 o 
   4 -10  12     6731.14     6636.07    152.27 o 
   5 -10  12     1331.16     1440.30    138.13 o 
   6 -10  12      187.77       69.04    158.04 o 
   7 -10  12     5634.79     5730.95    178.61 o 
   0  -9  12     1748.98     1702.67    151.81 o 
   1  -9  12     6550.32     6542.31    121.57 o 
   2  -9  12      353.42      358.52    114.46 o 
   3  -9  12     2196.47     2208.47    119.55 o 
   4  -9  12     1507.05     1390.23    132.66 o 
   5  -9  12     1543.62     1656.81    132.07 o 
   6  -9  12     6885.92     6635.78    158.46 o 
   7  -9  12     2403.02     2386.07    160.73 o 
   0  -8  12     2285.93     2206.90    149.98 o 
   1  -8  12    11777.66    11618.59    131.96 o 
   2  -8  12    18405.32    18409.04    230.63 o 
   3  -8  12     3965.01     4063.85    122.02 o 
   4  -8  12    16242.30    15983.87    313.92 o 
   5  -8  12     1142.39     1145.40    126.09 o 
   6  -8  12     1947.86     2092.18    163.22 o 
   7  -8  12     9183.34     9235.70    177.83 o 
   0  -7  12     9969.00    10637.45    334.89 o 
   1  -7  12     2948.29     2949.98     94.00 o 
   2  -7  12     4615.74     4637.00    106.26 o 
   3  -7  12     1237.52     1202.51    111.55 o 
   4  -7  12     4328.05     4333.84    139.93 o 
   5  -7  12      537.39      609.61    142.14 o 
   6  -7  12      805.63      805.47    151.56 o 
   7  -7  12     1257.10     1321.10    155.03 o 
   8  -7  12     3182.58     3186.40    179.18 o 
   0  -6  12     3424.02     3341.21    168.18 o 
   1  -6  12     9354.91     9599.59    126.75 o 
   2  -6  12    12993.25    12764.77    179.23 o 
   3  -6  12     1905.09     1939.37    104.89 o 
   4  -6  12    17533.59    17196.26    379.75 o 
   5  -6  12     2014.21     2102.49    142.14 o 
   6  -6  12     1624.42     1646.89    148.81 o 
   7  -6  12    11445.78    11527.71    180.28 o 
   8  -6  12     1566.40     1572.19    170.41 o 
   0  -5  12     1523.34     1624.52    157.94 o 
   1  -5  12    11009.08    10821.37    230.53 o 
   2  -5  12      504.09      542.44    110.50 o 
   3  -5  12     4466.48     4367.22    118.93 o 
   4  -5  12    10348.72    10381.09    201.77 o 
   5  -5  12     4516.71     4588.34    146.28 o 
   6  -5  12     6381.20     6283.25    175.70 o 
   7  -5  12     3010.88     3249.72    156.92 o 
   8  -5  12     3656.38     3777.77    159.33 o 
   0  -4  12    12662.39    12686.20    194.48 o 
   1  -4  12      965.22     1015.03    111.92 o 
   2  -4  12    10011.33     9747.77    124.77 o 
   3  -4  12      347.17      386.36    102.88 o 
   4  -4  12     4841.86     4781.04    123.30 o 
   5  -4  12     5996.30     5908.98    119.48 o 
   6  -4  12     3451.84     3404.29    138.25 o 
   7  -4  12     7906.92     7898.81    158.83 o 
   8  -4  12      794.30      853.93    174.08 o 
   0  -3  12      448.17      466.07    133.29 o 
   1  -3  12    10792.14    10668.04    174.85 o 
   2  -3  12     4339.90     4456.57    120.89 o 
   3  -3  12      783.23      786.89    110.60 o 
   4  -3  12     5951.62     5962.19    121.18 o 
   5  -3  12     2967.95     2991.67    125.53 o 
   6  -3  12    14340.89    14654.73    337.43 o 
   7  -3  12     2922.60     3074.25    133.32 o 
   8  -3  12     1415.77     1336.72    144.84 o 
   0  -2  12    48016.61    47979.77    338.09 o 
   1  -2  12     6731.88     6748.23    127.08 o 
   2  -2  12     5486.06     5496.03    115.60 o 
   3  -2  12     2440.51     2502.54    115.59 o 
   4  -2  12     2406.28     2363.96    126.68 o 
   5  -2  12    21308.61    21236.14    220.45 o 
   6  -2  12    13346.65    13146.81    253.70 o 
   7  -2  12      346.95      317.15    128.68 o 
   8  -2  12      659.31      654.32    164.68 o 
   0  -1  12     1563.95     1523.86    156.16 o 
   1  -1  12     2619.58     2582.57    136.32 o 
   2  -1  12     2095.25     2011.62    111.11 o 
   3  -1  12     4589.30     4287.80    112.38 o 
   4  -1  12      323.88      349.30     93.22 o 
   5  -1  12     4327.73     4393.73    119.19 o 
   6  -1  12    11473.38    11490.32    186.74 o 
   7  -1  12     1988.75     2060.45    121.65 o 
   8  -1  12     2515.19     2639.50    186.30 o 
   0   0  12    65665.59    66151.93    963.77 o 
   1   0  12    10138.71    10073.06    244.49 o 
   2   0  12     3528.96     3339.49     97.71 o 
   3   0  12     7512.51     7764.26    139.30 o 
   4   0  12      116.77      118.35    118.84 o 
   5   0  12    22792.12    22442.38    230.37 o 
   6   0  12    18289.32    18513.41    169.56 o 
   7   0  12       95.58      161.27    161.29 o 
   8   0  12      221.50      347.71    150.21 o 
   0   1  12     1444.36     1511.97    158.86 o 
   1   1  12     2689.84     2749.73    137.44 o 
   2   1  12     2288.57     2236.62    121.90 o 
   3   1  12     4495.01     4508.69    113.82 o 
   4   1  12      348.54      311.60    110.34 o 
   5   1  12     4180.26     4161.58    108.65 o 
   6   1  12    11819.36    11757.07    183.26 o 
   7   1  12     2156.49     2130.12    138.43 o 
   8   1  12     2414.89     2554.67    154.17 o 
   0   2  12    46820.33    46118.16    767.72 o 
   1   2  12     6520.62     6353.39    127.74 o 
   2   2  12     5688.77     5793.56    125.08 o 
   3   2  12     2304.50     2210.63    108.78 o 
   4   2  12     2652.89     2653.49    106.50 o 
   5   2  12    20804.50    20505.24    165.17 o 
   6   2  12    13390.29    13413.74    220.20 o 
   7   2  12      344.53      324.71    133.70 o 
   8   2  12      606.37      532.44    166.27 o 
   0   3  12      315.78      371.30    150.39 o 
   1   3  12    10644.76    10389.61    149.41 o 
   2   3  12     4252.30     4330.38    123.25 o 
   3   3  12      809.24      734.62     95.58 o 
   4   3  12     5770.11     5744.36    125.25 o 
   5   3  12     3033.35     2939.38    123.48 o 
   6   3  12    14604.31    14841.67    265.52 o 
   7   3  12     3038.92     3033.66    132.69 o 
   8   3  12     1296.97     1276.78    160.27 o 
   0   4  12    11920.36    11981.75    485.14 o 
   1   4  12     1030.64     1074.01    131.99 o 
   2   4  12    10070.96     9972.72    138.05 o 
   3   4  12      307.31      335.17    117.20 o 
   4   4  12     4916.41     4828.56    129.15 o 
   5   4  12     5574.15     5324.60    116.06 o 
   6   4  12     3225.63     3116.98    129.06 o 
   7   4  12     8420.51     8549.80    153.68 o 
   8   4  12      887.95      896.95    149.34 o 
   0   5  12     1564.33     1549.40    185.82 o 
   1   5  12    10511.70    10425.15    148.89 o 
   2   5  12      554.29      581.68    109.27 o 
   3   5  12     4495.65     4413.91    135.43 o 
   4   5  12    10439.89    10087.91   1168.93 o 
   5   5  12     4797.02     4586.06    122.14 o 
   6   5  12     6300.86     6215.88    121.05 o 
   7   5  12     2989.87     3138.60    121.42 o 
   8   5  12     3646.96     3745.71    148.23 o 
   0   6  12     3386.77     3449.74    167.54 o 
   1   6  12     9326.52     9140.65    128.47 o 
   2   6  12    13452.72    12981.92    163.13 o 
   3   6  12     1974.93     1946.79    108.83 o 
   4   6  12    17491.07    17306.55    210.22 o 
   5   6  12     1957.99     2072.02    119.18 o 
   6   6  12     1635.71     1611.87    108.50 o 
   7   6  12    11602.17    11300.58    147.13 o 
   8   6  12     1597.12     1676.45    161.05 o 
   0   7  12     9582.14     9791.49    197.11 o 
   1   7  12     2931.22     2883.76    122.17 o 
   2   7  12     5051.44     4930.55    127.67 o 
   3   7  12     1195.38     1186.77    113.30 o 
   4   7  12     4286.61     4240.05    121.30 o 
   5   7  12      511.61      610.88    113.97 o 
   6   7  12      760.33      908.21    123.56 o 
   7   7  12     1248.53     1384.71    144.22 o 
   8   7  12     3130.42     3206.01    165.20 o 
   0   8  12     2280.20     2206.48    173.95 o 
   1   8  12    12070.29    11860.04    139.23 o 
   2   8  12    18660.83    18237.23    153.62 o 
   3   8  12     4193.41     4091.42    115.90 o 
   4   8  12    16431.93    16161.44    183.71 o 
   5   8  12     1125.62     1254.62    109.93 o 
   6   8  12     1870.68     1874.93    121.62 o 
   7   8  12     8948.97     8664.03    164.10 o 
   0   9  12     1822.57     1883.69    152.38 o 
   1   9  12     6597.54     6535.76    125.72 o 
   2   9  12      482.58      456.74    120.64 o 
   3   9  12     2169.41     2166.60    115.95 o 
   4   9  12     1469.32     1396.74    112.83 o 
   5   9  12     1759.55     1813.70    109.15 o 
   6   9  12     6835.67     7106.41    164.38 o 
   7   9  12     2418.74     2293.85    158.31 o 
   0  10  12     8683.06     8580.81    204.10 o 
   1  10  12     2918.25     2798.04    121.17 o 
   2  10  12    12069.39    11634.35    139.07 o 
   3  10  12     1732.60     1601.57    117.17 o 
   4  10  12     6527.42     6814.75    119.97 o 
   5  10  12     1430.21     1532.52    127.65 o 
   6  10  12      204.52      297.67    134.13 o 
   7  10  12     5433.24     5613.97    171.05 o 
   0  11  12    11001.77    11107.89    402.63 o 
   1  11  12     6530.19     6461.08    136.59 o 
   2  11  12      178.96      255.89    136.58 o 
   3  11  12      135.96      138.76    102.84 o 
   4  11  12     1492.36     1658.19    115.22 o 
   5  11  12     3294.37     3250.16    128.86 o 
   6  11  12     4484.58     4591.88    161.18 o 
   0  12  12    16037.29    15874.83    238.45 o 
   1  12  12     1578.27     1431.51    124.47 o 
   2  12  12     2350.80     2438.68    132.63 o 
   3  12  12     2830.78     2904.82    123.96 o 
   4  12  12     1820.75     1823.76    127.81 o 
   5  12  12     6050.90     5809.07    147.92 o 
   6  12  12     2838.19     2982.13    166.10 o 
   0  13  12     3642.74     3696.42    219.14 o 
   1  13  12     1030.79     1073.28    136.53 o 
   2  13  12       17.96      141.91    115.08 o 
   3  13  12      539.17      533.02    122.49 o 
   4  13  12     1222.68     1268.51    113.49 o 
   5  13  12     2030.57     2040.26    141.52 o 
   0  14  12    14190.07    14153.18    248.55 o 
   1  14  12     3227.91     3184.26    151.15 o 
   2  14  12      296.88      300.56    152.36 o 
   3  14  12     1276.18     1397.01    146.78 o 
   4  14  12       37.16      127.30    139.92 o 
   0  15  12      346.84      319.83    215.44 o 
   1  15  12     1859.54     1968.37    174.00 o 
   2  15  12     1407.63     1374.37    151.80 o 
   3  15  12      808.97      852.87    155.18 o 
   0  16  12    11793.77    11829.54    320.76 o 
   1  16  12     3288.28     3514.37    211.24 o 
   2  16  12      734.59      799.02    187.79 o 
   1 -15  13      128.20       78.89    182.49 o 
   2 -15  13      801.95      813.78    166.89 o 
   1 -14  13     7190.49     7129.62    171.20 o 
   2 -14  13     5268.57     5254.07    167.89 o 
   3 -14  13     4552.62     4503.12    184.25 o 
   4 -14  13     8797.16     8763.59    207.21 o 
   1 -13  13     1896.01     1904.73    143.32 o 
   2 -13  13      426.88      581.06    155.11 o 
   3 -13  13     1586.17     1672.61    163.20 o 
   4 -13  13     1164.74     1307.44    178.16 o 
   5 -13  13       14.67      135.23    270.25 o 
   1 -12  13     8317.19     8383.81    150.49 o 
   2 -12  13      400.34      446.52    147.37 o 
   3 -12  13      260.62      350.81    163.48 o 
   4 -12  13     6768.64     6706.45    222.72 o 
   5 -12  13     4095.68     3927.45    165.69 o 
   1 -11  13     5160.54     5185.99    134.09 o 
   2 -11  13     4880.87     5037.04    156.81 o 
   3 -11  13     4737.68     4740.63    141.51 o 
   4 -11  13     1633.75     1666.67    140.22 o 
   5 -11  13     1086.71      987.75    161.14 o 
   6 -11  13      200.80      204.52    152.79 o 
   1 -10  13     3600.49     3390.06    118.93 o 
   2 -10  13     6043.04     6122.10    123.27 o 
   3 -10  13    14026.39    13695.14    157.58 o 
   4 -10  13     1064.91      985.28    134.97 o 
   5 -10  13     3087.87     2996.76    149.52 o 
   6 -10  13     2307.46     2286.49    157.85 o 
   1  -9  13      295.51      360.56    115.56 o 
   2  -9  13     3970.77     3849.97    118.62 o 
   3  -9  13      796.11      749.86    123.38 o 
   4  -9  13     1567.86     1511.20    128.80 o 
   5  -9  13     1277.63     1344.59    136.78 o 
   6  -9  13      885.93      875.08    138.51 o 
   7  -9  13     1420.68     1512.25    131.57 o 
   1  -8  13     1322.38     1327.56    101.68 o 
   2  -8  13    13960.45    14094.38    196.68 o 
   3  -8  13    34628.24    34506.60    515.83 o 
   4  -8  13     2474.67     2595.05    127.69 o 
   5  -8  13      753.81      684.13    132.28 o 
   6  -8  13     2737.79     2757.36    170.48 o 
   7  -8  13     1640.31     1663.66    183.71 o 
   1  -7  13     2404.06     2381.91    109.50 o 
   2  -7  13      699.90      743.07    105.44 o 
   3  -7  13     1490.12     1629.29    116.31 o 
   4  -7  13      182.19      231.53    122.10 o 
   5  -7  13       41.79      110.53    144.55 o 
   6  -7  13     1495.29     1683.23    162.53 o 
   7  -7  13     2798.11     2738.54    146.43 o 
   1  -6  13      311.19      451.07     98.62 o 
   2  -6  13    11672.83    11558.65    211.27 o 
   3  -6  13    28768.02    28172.72    402.19 o 
   4  -6  13     3324.75     3501.95    131.72 o 
   5  -6  13      634.07      594.56    129.12 o 
   6  -6  13     1692.91     1678.18    175.09 o 
   7  -6  13       72.67      201.20    169.66 o 
   8  -6  13     9916.99     9363.24    196.78 o 
   1  -5  13     2475.63     2416.57    104.78 o 
   2  -5  13     5460.32     5626.22    113.48 o 
   3  -5  13     5443.06     5486.50    149.65 o 
   4  -5  13     1218.40     1274.99    114.09 o 
   5  -5  13     1852.67     1823.58    113.65 o 
   6  -5  13     1165.98     1072.80    136.08 o 
   7  -5  13     1132.13     1284.89    152.99 o 
   8  -5  13     1502.06     1652.01    148.27 o 
   1  -4  13     1974.96     2026.70    115.68 o 
   2  -4  13     5756.35     5865.61    114.43 o 
   3  -4  13     9052.43     8861.94    209.30 o 
   4  -4  13     1701.46     1738.24    111.85 o 
   5  -4  13     6307.43     6366.76    171.34 o 
   6  -4  13     5286.33     5207.07    145.53 o 
   7  -4  13     1811.11     1968.19    164.07 o 
   8  -4  13     1967.25     1808.64    167.36 o 
   1  -3  13      167.79      225.71     89.15 o 
   2  -3  13     8343.87     8274.33    118.87 o 
   3  -3  13     9781.30     9912.67    133.92 o 
   4  -3  13     1385.07     1365.01    110.66 o 
   5  -3  13     3389.06     3410.23    137.57 o 
   6  -3  13      191.54      268.51    119.94 o 
   7  -3  13      996.29     1104.85    158.66 o 
   8  -3  13     1558.11     1633.83    166.44 o 
   1  -2  13    15797.92    15672.53    138.58 o 
   2  -2  13     3315.09     3396.56    117.11 o 
   3  -2  13      126.61      168.55    110.48 o 
   4  -2  13    13289.50    13378.02    140.16 o 
   5  -2  13     5219.30     5138.69    132.06 o 
   6  -2  13     6589.13     6940.41    179.44 o 
   7  -2  13     3144.00     3272.77    142.39 o 
   8  -2  13      190.96      271.80    153.67 o 
   1  -1  13     2400.95     2245.38    113.30 o 
   2  -1  13     4855.89     4823.66    115.10 o 
   3  -1  13     3015.44     3076.59    118.78 o 
   4  -1  13     2832.78     2892.86    116.50 o 
   5  -1  13     2815.96     3006.79    129.49 o 
   6  -1  13      263.56      266.00    130.12 o 
   7  -1  13      644.94      731.02    126.28 o 
   8  -1  13      697.60      870.83    154.26 o 
   1   0  13    64341.28    62747.38    305.94 o 
   2   0  13    26606.84    26246.85    177.77 o 
   3   0  13     1633.51     1518.11    112.62 o 
   4   0  13    23950.01    23533.83    172.33 o 
   5   0  13    11271.72    11062.53    225.90 o 
   6   0  13     8239.38     7886.27    131.82 o 
   7   0  13     5811.28     5843.00    181.40 o 
   8   0  13       28.71       68.85    169.90 o 
   1   1  13     2310.77     2201.60    123.36 o 
   2   1  13     4992.17     4976.18    123.00 o 
   3   1  13     3062.18     3153.47    109.70 o 
   4   1  13     2891.87     2691.42    113.80 o 
   5   1  13     2860.43     2898.34    126.74 o 
   6   1  13      260.23      184.42    140.17 o 
   7   1  13      659.04      668.06    145.17 o 
   8   1  13      671.24      678.35    155.93 o 
   1   2  13    16014.05    15928.90    162.35 o 
   2   2  13     3204.25     3439.97    127.02 o 
   3   2  13      145.27      150.81    109.69 o 
   4   2  13    12293.34    12111.55    129.10 o 
   5   2  13     5061.92     5069.03    149.85 o 
   6   2  13     6576.03     6621.07    142.31 o 
   7   2  13     3141.34     3113.70    148.34 o 
   8   2  13      166.80      277.13    157.81 o 
   1   3  13      180.56      246.13    116.82 o 
   2   3  13     8249.00     8376.69    143.57 o 
   3   3  13     9552.73     9649.78    171.66 o 
   4   3  13     1399.69     1475.95    135.62 o 
   5   3  13     3548.08     3515.50    141.92 o 
   6   3  13      232.04      192.56    142.03 o 
   7   3  13     1081.38     1107.89    144.94 o 
   8   3  13     1508.11     1355.68    147.41 o 
   1   4  13     1670.30     1649.12    106.38 o 
   2   4  13     6013.82     5850.58    127.63 o 
   3   4  13     8827.36     8460.91    146.81 o 
   4   4  13     1677.39     1625.18    132.80 o 
   5   4  13     6147.97     6151.85    147.70 o 
   6   4  13     5031.42     5030.59    138.79 o 
   7   4  13     1732.35     1869.98    135.09 o 
   8   4  13     1919.10     1868.71    142.55 o 
   1   5  13     2566.46     2561.47    124.85 o 
   2   5  13     5174.14     5209.44    117.17 o 
   3   5  13     5321.84     5246.63    142.18 o 
   4   5  13     1331.03     1305.09    122.58 o 
   5   5  13     1789.47     1762.03    110.43 o 
   6   5  13     1231.89     1279.19    119.03 o 
   7   5  13     1111.48     1220.66    168.85 o 
   8   5  13     1505.75     1603.65    173.57 o 
   1   6  13      252.98      298.84     98.38 o 
   2   6  13    12271.97    12003.94    132.35 o 
   3   6  13    29888.38    29187.04    169.17 o 
   4   6  13     3242.36     3387.85    115.68 o 
   5   6  13      549.75      526.72    111.86 o 
   6   6  13     1589.24     1696.98    142.15 o 
   7   6  13       58.52      143.31    145.95 o 
   8   6  13     9937.04     9586.35    243.86 o 
   1   7  13     2496.89     2492.96    109.96 o 
   2   7  13      677.78      738.25    119.89 o 
   3   7  13     1496.55     1589.99    118.28 o 
   4   7  13      177.21      166.14     95.33 o 
   5   7  13       35.75       34.13    125.64 o 
   6   7  13     1476.67     1656.09    124.76 o 
   7   7  13     2745.25     2850.73    145.54 o 
   1   8  13     1461.24     1472.76    107.92 o 
   2   8  13    14133.48    14068.04    142.50 o 
   3   8  13    34224.41    33861.66    186.07 o 
   4   8  13     2354.05     2567.59    124.94 o 
   5   8  13      715.66      769.32    113.98 o 
   6   8  13     3056.91     2982.35    128.25 o 
   7   8  13     1623.61     1644.29    160.59 o 
   1   9  13      258.37      266.84    113.11 o 
   2   9  13     4060.55     3884.48    119.89 o 
   3   9  13      903.11      900.93    106.62 o 
   4   9  13     1650.76     1665.52    106.78 o 
   5   9  13     1237.92     1341.46    127.40 o 
   6   9  13      894.70      880.32    135.54 o 
   7   9  13     1366.84     1464.19    153.58 o 
   1  10  13     3772.65     3763.50    120.98 o 
   2  10  13     5682.44     5804.39    126.97 o 
   3  10  13    13413.86    13296.85    159.43 o 
   4  10  13     1022.06      997.35    118.68 o 
   5  10  13     3161.37     3051.11    116.69 o 
   6  10  13     2309.73     2435.34    168.66 o 
   1  11  13     5194.41     5314.35    138.74 o 
   2  11  13     4866.69     4713.23    130.02 o 
   3  11  13     4674.14     4521.98    138.69 o 
   4  11  13     1721.81     1766.35    119.60 o 
   5  11  13     1003.88      947.96    130.20 o 
   6  11  13      183.63      285.06    131.85 o 
   1  12  13     8477.15     8554.56    149.29 o 
   2  12  13      455.97      560.22    124.87 o 
   3  12  13      229.51      253.14    124.76 o 
   4  12  13     6985.61     7082.79    142.34 o 
   5  12  13     4264.72     4273.77    150.90 o 
   1  13  13     1875.64     1807.23    152.01 o 
   2  13  13      403.70      467.40    130.83 o 
   3  13  13     1546.67     1661.33    139.56 o 
   4  13  13     1084.61     1098.06    124.79 o 
   1  14  13     7063.28     7108.61    172.02 o 
   2  14  13     5308.62     5181.12    169.14 o 
   3  14  13     4609.50     4679.14    159.38 o 
   4  14  13     8822.22     8731.43    172.92 o 
   1  15  13       90.21      158.74    140.95 o 
   2  15  13      801.97      936.96    162.36 o 
   0 -15  14      318.66      348.10    220.68 o 
   1 -15  14     1520.60     1550.01    174.45 o 
   0 -14  14     7884.26     7482.31    267.98 o 
   1 -14  14     4113.16     4237.63    178.25 o 
   2 -14  14      898.40      914.94    177.13 o 
   3 -14  14      951.93      956.40    173.40 o 
   0 -13  14      599.16      547.49    186.89 o 
   1 -13  14     1728.77     1697.38    161.95 o 
   2 -13  14     1686.55     1753.45    150.96 o 
   3 -13  14      598.66      603.45    167.42 o 
   4 -13  14     3120.94     3289.26    169.58 o 
   0 -12  14     8678.13     8464.04    231.52 o 
   1 -12  14      796.66      833.32    128.28 o 
   2 -12  14     2038.03     2004.93    135.37 o 
   3 -12  14     2316.83     2291.57    152.08 o 
   4 -12  14     1975.91     1995.72    182.65 o 
   5 -12  14     5150.50     5008.11    189.11 o 
   0 -11  14     3885.94     4042.25    204.22 o 
   1 -11  14     1863.14     1966.56    134.04 o 
   2 -11  14      801.64      751.92    122.65 o 
   3 -11  14      286.23      248.55    146.42 o 
   4 -11  14     1126.52     1053.04    147.90 o 
   5 -11  14      615.16      700.75    167.34 o 
   0 -10  14     2383.57     2383.66    171.29 o 
   1 -10  14     1878.39     1774.57    112.25 o 
   2 -10  14     7600.21     7724.97    150.35 o 
   3 -10  14      567.60      621.71    124.70 o 
   4 -10  14     3890.89     3765.52    155.09 o 
   5 -10  14      325.42      343.58    149.39 o 
   6 -10  14      771.24      874.62    190.76 o 
   0  -9  14     6978.37     7107.58    247.66 o 
   1  -9  14      298.62      414.02    120.92 o 
   2  -9  14      275.82      278.11    106.97 o 
   3  -9  14       65.79      125.99    109.97 o 
   4  -9  14       34.64       59.94    142.21 o 
   5  -9  14     5658.15     5812.57    155.89 o 
   6  -9  14     2614.50     2505.92    180.43 o 
   0  -8  14     4854.27     5169.07    191.67 o 
   1  -8  14    13053.50    12988.62    155.98 o 
   2  -8  14    15002.26    15325.48    172.17 o 
   3  -8  14      619.82      588.06    121.10 o 
   4  -8  14     6975.76     6964.76    161.52 o 
   5  -8  14     2166.37     2111.40    150.88 o 
   6  -8  14     6542.65     6681.90    173.04 o 
   7  -8  14     8010.99     7890.81    169.01 o 
   0  -7  14    15583.21    16087.04    218.66 o 
   1  -7  14      376.56      511.25    123.87 o 
   2  -7  14      834.60      825.92    109.20 o 
   3  -7  14      178.65      210.91    103.22 o 
   4  -7  14      293.49      383.61    128.87 o 
   5  -7  14    10971.96    11057.74    245.18 o 
   6  -7  14     5942.49     5985.08    180.04 o 
   7  -7  14       30.54      174.75    181.96 o 
   0  -6  14     1598.33     1615.83    136.60 o 
   1  -6  14    15003.17    14888.50    138.76 o 
   2  -6  14    14963.89    14582.72    272.43 o 
   3  -6  14     3650.16     3452.28    139.41 o 
   4  -6  14    15487.32    15803.28    250.25 o 
   5  -6  14     2994.37     2868.37    155.28 o 
   6  -6  14     2578.65     2602.18    142.62 o 
   7  -6  14     7729.89     7532.62    182.10 o 
   0  -5  14    10011.62     9901.16    193.62 o 
   1  -5  14     2302.02     2364.26    114.39 o 
   2  -5  14     2093.62     2134.25    107.44 o 
   3  -5  14      952.87     1046.50    112.50 o 
   4  -5  14      430.80      499.70    122.81 o 
   5  -5  14     6452.44     6562.72    137.27 o 
   6  -5  14     3884.93     3902.04    141.71 o 
   7  -5  14      125.41      118.85    135.23 o 
   0  -4  14     3232.68     3320.15    171.64 o 
   1  -4  14     2825.85     2928.00    113.39 o 
   2  -4  14     3653.92     3561.55    116.65 o 
   3  -4  14      502.06      516.05    118.18 o 
   4  -4  14     1531.19     1533.11    110.42 o 
   5  -4  14     2313.87     2456.49    132.11 o 
   6  -4  14      394.71      373.06    139.09 o 
   7  -4  14     4684.26     4720.41    153.68 o 
   8  -4  14     2353.04     2533.78    167.71 o 
   0  -3  14      800.62      963.95    155.54 o 
   1  -3  14     4941.79     4930.09    135.93 o 
   2  -3  14     4652.86     4639.17    126.32 o 
   3  -3  14     1750.10     1687.45    112.96 o 
   4  -3  14     2384.66     2335.23    109.85 o 
   5  -3  14      126.81        9.10    124.72 o 
   6  -3  14      377.74      391.85    127.22 o 
   7  -3  14     2565.51     2636.71    158.22 o 
   8  -3  14      100.97      206.44    170.71 o 
   0  -2  14    31622.10    32080.30    271.57 o 
   1  -2  14     5933.02     5985.05    166.48 o 
   2  -2  14      311.23      345.04    111.99 o 
   3  -2  14       97.54      127.60    105.57 o 
   4  -2  14       38.40       73.36    118.13 o 
   5  -2  14    16798.45    17099.73    300.97 o 
   6  -2  14     8502.52     8602.18    160.13 o 
   7  -2  14     3502.33     3436.16    146.71 o 
   8  -2  14     2134.39     2226.18    169.15 o 
   0  -1  14      535.18      550.82    156.32 o 
   1  -1  14      808.73      845.33    122.04 o 
   2  -1  14     5261.36     5229.98    118.13 o 
   3  -1  14     3459.27     3411.74    114.58 o 
   4  -1  14     4192.44     4299.04    128.67 o 
   5  -1  14     2406.43     2494.67    123.04 o 
   6  -1  14      811.85      858.86    125.66 o 
   7  -1  14     4991.87     4993.16    144.39 o 
   8  -1  14      508.58      463.53    149.78 o 
   0   0  14    62998.10    62840.04    570.66 o 
   1   0  14    17073.88    17109.83    157.39 o 
   2   0  14      658.11      642.06    104.17 o 
   3   0  14      960.11     1028.39     94.34 o 
   4   0  14     4607.50     4591.69    119.60 o 
   5   0  14    19367.72    19384.62    176.76 o 
   6   0  14    21586.56    21456.97    197.54 o 
   7   0  14      535.05      619.12    158.38 o 
   8   0  14     1449.75     1599.08    181.40 o 
   0   1  14      501.76      571.85    154.85 o 
   1   1  14      785.97      764.63    102.48 o 
   2   1  14     5365.08     5234.14    112.51 o 
   3   1  14     3478.55     3379.70    114.86 o 
   4   1  14     4225.41     4240.66    120.28 o 
   5   1  14     2434.76     2508.95    131.99 o 
   6   1  14      826.06      926.11    130.48 o 
   7   1  14     5210.31     5255.66    164.59 o 
   8   1  14      503.71      513.58    162.03 o 
   0   2  14    31417.12    32176.65    578.16 o 
   1   2  14     5527.76     5730.45    140.82 o 
   2   2  14      345.46      240.00    109.23 o 
   3   2  14       62.33      143.07     98.34 o 
   4   2  14       32.09       45.13     94.89 o 
   5   2  14    16223.23    16264.40    165.54 o 
   6   2  14     8253.59     8423.30    251.80 o 
   7   2  14     3410.80     3581.58    144.83 o 
   8   2  14     2064.28     2080.60    168.93 o 
   0   3  14      936.00      907.10    162.45 o 
   1   3  14     4836.96     4668.32    124.58 o 
   2   3  14     4556.28     4565.95    134.18 o 
   3   3  14     1872.47     1917.31    104.74 o 
   4   3  14     2454.98     2479.71    129.56 o 
   5   3  14      159.61      200.18    123.07 o 
   6   3  14      426.69      460.33    145.78 o 
   7   3  14     2565.24     2775.10    155.61 o 
   8   3  14       91.92       55.10    172.16 o 
   0   4  14     3356.45     3372.22    179.05 o 
   1   4  14     2972.37     3029.87    121.12 o 
   2   4  14     3307.70     3417.91    146.08 o 
   3   4  14      556.55      542.11    126.13 o 
   4   4  14     1495.43     1411.48    133.04 o 
   5   4  14     2035.36     2035.53    130.53 o 
   6   4  14      296.90      467.70    127.65 o 
   7   4  14     4840.95     5005.23    168.67 o 
   8   4  14     2472.53     2459.83    167.43 o 
   0   5  14    10345.39    10325.64    293.58 o 
   1   5  14     2360.59     2408.38    130.33 o 
   2   5  14     2033.15     2101.23    119.45 o 
   3   5  14     1015.79     1007.78    111.44 o 
   4   5  14      450.84      481.34    123.01 o 
   5   5  14     6441.00     6521.91    204.14 o 
   6   5  14     4065.68     4126.23    125.59 o 
   7   5  14      146.56      166.93    160.02 o 
   0   6  14     1660.77     1662.61    148.07 o 
   1   6  14    15276.58    14654.98    161.98 o 
   2   6  14    15342.78    15256.56    170.22 o 
   3   6  14     3770.19     3638.28    126.86 o 
   4   6  14    15504.59    15457.06    230.24 o 
   5   6  14     2991.17     2712.03    125.19 o 
   6   6  14     2636.13     2481.25    123.92 o 
   7   6  14     7822.28     7941.19    181.13 o 
   0   7  14    15161.02    14903.33    251.78 o 
   1   7  14      446.22      465.36    107.70 o 
   2   7  14      810.54      754.78    100.61 o 
   3   7  14      185.26      220.63    106.85 o 
   4   7  14      271.62      296.41    125.59 o 
   5   7  14    10796.34    10967.42    161.16 o 
   6   7  14     5945.93     5973.33    138.73 o 
   7   7  14       30.98       22.05    183.94 o 
   0   8  14     4756.55     4751.32    166.97 o 
   1   8  14    13231.82    13269.60    142.71 o 
   2   8  14    14938.21    14848.05    144.62 o 
   3   8  14      657.89      629.09    124.57 o 
   4   8  14     7229.80     7463.34    132.22 o 
   5   8  14     2069.48     2206.79    111.79 o 
   6   8  14     6312.53     6296.56    156.36 o 
   7   8  14     7996.70     7934.73    193.81 o 
   0   9  14     6737.39     6984.59    201.54 o 
   1   9  14      259.69      406.22    112.56 o 
   2   9  14      307.64      280.34    110.64 o 
   3   9  14       65.01      129.13    125.70 o 
   4   9  14       25.10       76.02    112.13 o 
   5   9  14     5624.35     5637.53    150.53 o 
   6   9  14     2546.78     2499.70    135.53 o 
   0  10  14     2606.45     2796.66    193.15 o 
   1  10  14     1802.91     1811.37    135.12 o 
   2  10  14     7282.73     7241.34    145.22 o 
   3  10  14      507.55      533.28    134.88 o 
   4  10  14     3831.41     3881.03    140.48 o 
   5  10  14      349.67      389.60    128.14 o 
   6  10  14      722.80      746.99    148.68 o 
   0  11  14     3758.74     3841.71    205.31 o 
   1  11  14     1890.54     1946.07    115.84 o 
   2  11  14      884.72      957.52    141.08 o 
   3  11  14      249.68      296.30    137.36 o 
   4  11  14     1165.17     1293.87    141.57 o 
   5  11  14      595.70      616.92    146.23 o 
   0  12  14     9281.44     9021.96    232.33 o 
   1  12  14      939.22     1056.98    127.08 o 
   2  12  14     2074.12     2054.57    133.09 o 
   3  12  14     2221.03     2232.85    137.55 o 
   4  12  14     1898.79     1906.36    146.30 o 
   5  12  14     5121.29     5033.77    151.28 o 
   0  13  14      579.94      583.14    184.95 o 
   1  13  14     1854.12     1677.91    151.82 o 
   2  13  14     1771.55     1641.70    147.13 o 
   3  13  14      560.42      582.07    135.17 o 
   4  13  14     3244.18     3278.78    162.09 o 
   0  14  14     7719.47     7640.18    223.63 o 
   1  14  14     4130.78     4035.50    169.58 o 
   2  14  14      923.71      969.81    151.07 o 
   3  14  14      995.12     1122.03    175.76 o 
   0  15  14      308.02      364.31    250.77 o 
   1  15  14     1541.03     1672.39    183.28 o 
   1 -14  15     1932.98     2027.49    174.12 o 
   2 -14  15     1642.31     1831.54    188.24 o 
   1 -13  15      152.40      171.55    168.15 o 
   2 -13  15     6619.44     6922.71    188.34 o 
   3 -13  15    12777.57    13014.10    252.45 o 
   1 -12  15     1936.02     1919.55    146.00 o 
   2 -12  15      162.13      141.09    156.06 o 
   3 -12  15      645.60      602.53    178.60 o 
   4 -12  15     2581.95     2665.27    179.84 o 
   1 -11  15      638.42      665.68    127.71 o 
   2 -11  15      262.71      360.37    137.82 o 
   3 -11  15      869.91      889.66    143.84 o 
   4 -11  15      112.04      239.07    167.39 o 
   5 -11  15      397.56      492.92    166.66 o 
   1 -10  15      916.46     1040.12    120.94 o 
   2 -10  15     1446.39     1476.88    143.95 o 
   3 -10  15     4762.20     4808.22    145.40 o 
   4 -10  15     1242.91     1256.68    159.13 o 
   5 -10  15     1289.90     1240.28    147.53 o 
   1  -9  15    16129.61    15978.39    231.65 o 
   2  -9  15     5784.96     5807.14    124.18 o 
   3  -9  15     1535.17     1597.99    120.05 o 
   4  -9  15     5660.83     5427.87    133.46 o 
   5  -9  15     4460.40     4342.43    169.29 o 
   6  -9  15     1945.95     1975.05    179.96 o 
   1  -8  15      147.66      245.95    120.39 o 
   2  -8  15     3909.26     4115.06    117.71 o 
   3  -8  15     9936.33     9986.20    205.48 o 
   4  -8  15     1313.80     1450.29    135.12 o 
   5  -8  15      971.87     1049.24    128.21 o 
   6  -8  15     1592.27     1499.96    159.93 o 
   1  -7  15    19942.94    19908.26    253.34 o 
   2  -7  15     5695.83     5715.36    114.31 o 
   3  -7  15     4971.97     4835.97    126.17 o 
   4  -7  15    20640.64    20817.33    189.06 o 
   5  -7  15     5760.73     5891.78    177.70 o 
   6  -7  15     1640.66     1572.22    177.51 o 
   1  -6  15     1687.43     1844.57    111.89 o 
   2  -6  15     7683.42     7613.90    143.26 o 
   3  -6  15    12586.79    12511.17    169.01 o 
   4  -6  15     1590.56     1554.25    125.78 o 
   5  -6  15      538.53      598.10    123.78 o 
   6  -6  15     1326.43     1401.76    171.01 o 
   7  -6  15      114.43      136.18    183.54 o 
   1  -5  15    15543.74    15669.38    191.29 o 
   2  -5  15      240.77      285.78    104.60 o 
   3  -5  15      330.47      382.71    113.60 o 
   4  -5  15    13829.06    14284.72    169.76 o 
   5  -5  15     3006.98     3121.85    133.29 o 
   6  -5  15     5669.47     5833.68    283.28 o 
   7  -5  15     1456.57     1574.25    169.28 o 
   1  -4  15      344.74      455.37    109.08 o 
   2  -4  15     2753.87     2843.26    116.19 o 
   3  -4  15     2282.06     2312.55    125.53 o 
   4  -4  15     1538.98     1523.92    128.30 o 
   5  -4  15     1035.51     1144.24    122.99 o 
   6  -4  15     2879.04     2843.81    189.28 o 
   7  -4  15     1254.26     1422.55    180.14 o 
   1  -3  15     7476.00     7532.19    136.72 o 
   2  -3  15     2299.05     2335.69    122.25 o 
   3  -3  15     9569.67     9661.71    134.02 o 
   4  -3  15      573.41      529.32    140.92 o 
   5  -3  15     1887.16     2018.64    125.82 o 
   6  -3  15     4757.91     5087.92    156.32 o 
   7  -3  15      465.88      483.48    156.88 o 
   1  -2  15     6023.97     6003.31    116.88 o 
   2  -2  15     2517.47     2605.88    113.64 o 
   3  -2  15      688.06      745.19    109.21 o 
   4  -2  15     6614.89     6773.17    131.28 o 
   5  -2  15     2398.48     2425.43    149.12 o 
   6  -2  15     1982.54     1968.07    124.52 o 
   7  -2  15      851.40      895.24    160.79 o 
   1  -1  15     1157.37     1048.01    104.39 o 
   2  -1  15    22654.96    22812.32    172.07 o 
   3  -1  15    30300.03    29684.62    209.18 o 
   4  -1  15     9940.72     9998.76    132.22 o 
   5  -1  15      290.61      270.36    118.80 o 
   6  -1  15      260.16      364.29    130.78 o 
   7  -1  15      942.57     1066.04    148.68 o 
   1   0  15    19742.34    19819.77    256.13 o 
   2   0  15     9110.48     8987.51    136.10 o 
   3   0  15       27.45      152.14    128.71 o 
   4   0  15     6386.71     6507.01    127.83 o 
   5   0  15     5640.32     5711.24    169.91 o 
   6   0  15     1055.87     1055.91    119.17 o 
   7   0  15     1177.60     1312.31    145.09 o 
   1   1  15     1163.95     1223.36    122.71 o 
   2   1  15    22018.98    21808.47    155.75 o 
   3   1  15    30018.20    29492.77    207.20 o 
   4   1  15     9563.25     9345.69    147.24 o 
   5   1  15      292.30      447.15    145.84 o 
   6   1  15      337.37      377.05    135.69 o 
   7   1  15      953.72     1003.55    155.10 o 
   1   2  15     6255.48     6150.06    139.70 o 
   2   2  15     2490.59     2478.69    131.09 o 
   3   2  15      655.90      663.87    122.42 o 
   4   2  15     6411.84     6440.00    169.06 o 
   5   2  15     2322.16     2553.05    140.96 o 
   6   2  15     1901.51     2027.87    142.15 o 
   7   2  15      811.47      815.49    145.96 o 
   1   3  15     7993.08     7837.75    161.42 o 
   2   3  15     2173.09     2173.46    122.60 o 
   3   3  15     9345.61     9268.31    142.49 o 
   4   3  15      718.76      800.76    103.88 o 
   5   3  15     1873.37     1869.07    138.94 o 
   6   3  15     4966.33     5172.58    154.75 o 
   7   3  15      456.42      537.00    156.21 o 
   1   4  15      314.08      375.39    126.66 o 
   2   4  15     2952.97     3069.54    168.49 o 
   3   4  15     2204.20     2267.48    134.85 o 
   4   4  15     1524.35     1512.95    123.94 o 
   5   4  15     1010.40     1060.54    142.02 o 
   6   4  15     2700.46     2824.99    146.07 o 
   7   4  15     1213.05     1386.30    136.28 o 
   1   5  15    15932.51    15598.74    157.12 o 
   2   5  15      334.06      315.37    117.13 o 
   3   5  15      396.16      427.56    121.80 o 
   4   5  15    14063.91    13992.61    147.64 o 
   5   5  15     2912.48     3026.47    129.89 o 
   6   5  15     5753.64     5818.23    151.54 o 
   7   5  15     1519.39     1491.65    158.60 o 
   1   6  15     1633.83     1654.15    126.39 o 
   2   6  15     7788.62     7741.91    142.60 o 
   3   6  15    12944.95    13088.48    159.47 o 
   4   6  15     1538.67     1468.79    116.00 o 
   5   6  15      554.53      584.11    117.66 o 
   6   6  15     1253.33     1136.27    138.00 o 
   7   6  15      125.56      253.77    144.38 o 
   1   7  15    19401.29    19443.41    228.35 o 
   2   7  15     5877.16     5728.14    123.70 o 
   3   7  15     5105.20     4812.05    128.83 o 
   4   7  15    20581.24    20255.00    175.96 o 
   5   7  15     5871.56     5876.68    163.35 o 
   6   7  15     1661.21     1848.78    149.04 o 
   1   8  15      135.63      201.93    129.91 o 
   2   8  15     3813.65     3708.94    116.91 o 
   3   8  15     9829.73     9598.04    129.92 o 
   4   8  15     1307.23     1429.12    136.32 o 
   5   8  15      942.61     1021.45    132.24 o 
   6   8  15     1732.41     1743.84    156.83 o 
   1   9  15    15609.12    15518.98    150.40 o 
   2   9  15     5627.69     5536.21    137.93 o 
   3   9  15     1395.81     1520.85    118.30 o 
   4   9  15     5306.14     5275.99    146.38 o 
   5   9  15     4610.86     4549.59    147.78 o 
   6   9  15     1814.66     1942.24    145.42 o 
   1  10  15      949.24     1040.77    137.64 o 
   2  10  15     1352.58     1366.58    116.35 o 
   3  10  15     4668.82     4759.95    128.80 o 
   4  10  15     1168.98     1157.29    138.96 o 
   5  10  15     1295.26     1428.05    168.06 o 
   1  11  15      593.37      639.39    121.07 o 
   2  11  15      214.69      274.49    127.18 o 
   3  11  15     1090.56     1072.10    139.43 o 
   4  11  15       92.98      192.94    144.79 o 
   5  11  15      440.01      410.68    173.62 o 
   1  12  15     1990.57     1905.09    147.23 o 
   2  12  15      182.43      220.22    151.85 o 
   3  12  15      628.39      715.32    152.36 o 
   4  12  15     2558.82     2736.39    169.57 o 
   1  13  15      173.38      148.49    151.09 o 
   2  13  15     6803.87     6660.02    182.14 o 
   3  13  15    12907.03    12550.47    177.40 o 
   1  14  15     1936.45     2002.18    177.89 o 
   2  14  15     1642.34     1752.69    174.71 o 
   0 -13  16     3154.26     3105.44    217.22 o 
   1 -13  16     5823.51     5742.38    170.98 o 
   2 -13  16     6806.95     6860.80    217.75 o 
   0 -12  16      716.37      812.02    199.23 o 
   1 -12  16      295.04      327.53    162.92 o 
   2 -12  16      365.63      459.75    143.32 o 
   3 -12  16      238.94      154.87    159.55 o 
   0 -11  16     1350.68     1427.20    220.73 o 
   1 -11  16      536.81      516.28    141.98 o 
   2 -11  16     1263.31     1426.36    160.48 o 
   3 -11  16      238.03      253.26    131.88 o 
   4 -11  16     3571.96     3570.46    160.30 o 
   0 -10  16      812.14      842.60    159.98 o 
   1 -10  16      347.86      432.48    134.84 o 
   2 -10  16      489.85      414.02    116.92 o 
   3 -10  16      221.29      212.48    126.67 o 
   4 -10  16      150.07      260.22    154.88 o 
   5 -10  16      284.14      154.12    165.62 o 
   0  -9  16    35990.93    36425.19    923.94 o 
   1  -9  16     8106.54     8206.40    217.94 o 
   2  -9  16      639.31      621.58    124.20 o 
   3  -9  16      470.44      505.27    123.25 o 
   4  -9  16      997.48     1044.21    145.84 o 
   5  -9  16     7170.96     7086.63    317.63 o 
   0  -8  16       80.07      146.92    152.14 o 
   1  -8  16       64.78      136.23    125.74 o 
   2  -8  16     1678.50     1620.32    116.70 o 
   3  -8  16      171.40      150.95    117.36 o 
   4  -8  16       82.37      268.69    138.72 o 
   5  -8  16      224.56      287.77    140.52 o 
   6  -8  16      203.23      166.05    194.24 o 
   0  -7  16    79477.35    80353.59    939.96 o 
   1  -7  16    10360.76    10509.33    133.31 o 
   2  -7  16      989.12      979.97    116.27 o 
   3  -7  16     1603.57     1493.97    121.52 o 
   4  -7  16      752.41      959.70    120.97 o 
   5  -7  16    16269.31    16318.34    403.68 o 
   6  -7  16     8747.55     8493.15    189.64 o 
   0  -6  16     2195.43     2155.44    169.56 o 
   1  -6  16      110.62      148.01     94.30 o 
   2  -6  16      901.28      944.30    131.82 o 
   3  -6  16      979.41      927.53    123.11 o 
   4  -6  16      516.79      510.66    130.53 o 
   5  -6  16      175.46      183.93    127.02 o 
   6  -6  16      310.38      411.47    181.79 o 
   0  -5  16    27880.25    28398.16    574.59 o 
   1  -5  16     3268.26     3233.77    122.54 o 
   2  -5  16     1662.15     1797.08    127.64 o 
   3  -5  16     8820.97     8755.13    140.11 o 
   4  -5  16      689.66      784.40    133.34 o 
   5  -5  16    14572.92    14697.55    348.36 o 
   6  -5  16     4330.94     4084.41    157.72 o 
   7  -5  16      330.37      414.12    449.13 o 
   0  -4  16     2000.42     1827.10    155.38 o 
   1  -4  16      381.12      393.71    113.18 o 
   2  -4  16     1434.69     1418.11    125.84 o 
   3  -4  16      658.78      678.07    118.21 o 
   4  -4  16      475.59      460.10    113.43 o 
   5  -4  16      789.06     1032.16    141.30 o 
   6  -4  16      602.91      561.66    154.26 o 
   7  -4  16      491.87      477.39    185.84 o 
   0  -3  16      598.32      581.94    132.57 o 
   1  -3  16     4635.78     4533.88    117.29 o 
   2  -3  16    27004.50    27241.41    177.58 o 
   3  -3  16     3783.80     3887.19    123.07 o 
   4  -3  16     8013.16     8053.85    138.33 o 
   5  -3  16      531.42      612.57    139.11 o 
   6  -3  16     1440.42     1446.61    124.16 o 
   7  -3  16     4580.95     4938.14    179.84 o 
   0  -2  16      506.87      569.71    142.51 o 
   1  -2  16     1173.55     1204.67    132.79 o 
   2  -2  16     1219.98     1260.80    123.52 o 
   3  -2  16       74.96      168.97    114.89 o 
   4  -2  16      597.84      605.33    119.89 o 
   5  -2  16      565.37      476.04    126.66 o 
   6  -2  16      348.40      383.53    151.01 o 
   7  -2  16      515.78      370.22    169.67 o 
   0  -1  16    10581.88    10703.18    232.57 o 
   1  -1  16    10837.25    10761.38    164.79 o 
   2  -1  16    23336.73    23598.22    176.59 o 
   3  -1  16      379.09      396.00    100.45 o 
   4  -1  16     5874.17     6189.47    141.23 o 
   5  -1  16     6286.56     6230.01    149.73 o 
   6  -1  16     2628.01     2663.67    142.89 o 
   7  -1  16    15293.30    14909.25    224.94 o 
   0   0  16     5784.50     5859.42    167.61 o 
   1   0  16      255.93      260.57    123.22 o 
   2   0  16      118.90      151.56    131.36 o 
   3   0  16      614.39      670.38    116.27 o 
   4   0  16     1029.81     1054.89    119.58 o 
   5   0  16      203.14      350.69    136.36 o 
   6   0  16       72.82      172.00    149.07 o 
   7   0  16      405.54      387.36    151.70 o 
   0   1  16    10366.07    10494.93    320.59 o 
   1   1  16    10856.66    10710.12    201.99 o 
   2   1  16    23854.03    23911.97    178.37 o 
   3   1  16      315.03      382.76     99.01 o 
   4   1  16     5338.96     5482.46    141.63 o 
   5   1  16     6158.25     5927.07    141.26 o 
   6   1  16     2628.47     2692.05    147.83 o 
   7   1  16    15361.35    15573.44    196.67 o 
   0   2  16      423.86      454.26    203.34 o 
   1   2  16     1164.43     1199.64    112.06 o 
   2   2  16     1280.45     1319.43    121.15 o 
   3   2  16       66.05      101.94    111.62 o 
   4   2  16      643.30      707.41    128.76 o 
   5   2  16      548.40      622.37    139.22 o 
   6   2  16      318.14      340.85    142.46 o 
   7   2  16      525.02      446.23    182.58 o 
   0   3  16      732.88      738.32    207.49 o 
   1   3  16     4498.82     4597.35    154.60 o 
   2   3  16    27633.42    27175.67    460.12 o 
   3   3  16     3988.00     4070.32    134.38 o 
   4   3  16     7696.72     7658.48    148.93 o 
   5   3  16      628.49      719.53    156.57 o 
   6   3  16     1565.26     1589.94    163.55 o 
   7   3  16     4481.25     4568.16    177.91 o 
   0   4  16     2244.29     2210.69    176.90 o 
   1   4  16      325.11      388.48    128.62 o 
   2   4  16     1312.40     1302.06    122.38 o 
   3   4  16      685.33      632.93    126.71 o 
   4   4  16      508.23      560.90    119.18 o 
   5   4  16      787.79      859.97    127.59 o 
   6   4  16      592.47      576.68    163.55 o 
   7   4  16      512.09      630.71    169.84 o 
   0   5  16    27450.38    27847.83    287.05 o 
   1   5  16     3228.18     3212.82    153.13 o 
   2   5  16     1705.27     1710.81    124.58 o 
   3   5  16     9061.13     9140.33    183.18 o 
   4   5  16      617.50      646.53    121.14 o 
   5   5  16    14758.28    14735.36    452.97 o 
   6   5  16     4779.71     4926.81    204.00 o 
   0   6  16     2121.26     1974.37    157.11 o 
   1   6  16      107.26      132.52    125.91 o 
   2   6  16      897.48      936.73    142.87 o 
   3   6  16      945.66      938.53    128.89 o 
   4   6  16      541.03      512.78    121.22 o 
   5   6  16      177.76      266.49    139.73 o 
   6   6  16      305.45      436.29    140.16 o 
   0   7  16    78286.17    77055.56   1155.90 o 
   1   7  16    10480.49    10726.20    170.33 o 
   2   7  16      950.99      911.60    136.79 o 
   3   7  16     1566.80     1463.83    130.90 o 
   4   7  16      731.93      785.78    137.67 o 
   5   7  16    16232.86    16336.19    186.64 o 
   6   7  16     9162.84     9325.39    157.37 o 
   0   8  16       59.73      270.02    190.82 o 
   1   8  16       69.57       63.01    115.70 o 
   2   8  16     1667.63     1611.60    117.81 o 
   3   8  16      150.22      149.14    113.44 o 
   4   8  16      100.24      173.19    122.29 o 
   5   8  16      241.94      293.14    147.94 o 
   6   8  16      225.91      264.85    162.22 o 
   0   9  16    35291.23    35268.70    551.15 o 
   1   9  16     8311.16     8007.87    170.30 o 
   2   9  16      589.19      631.64    109.71 o 
   3   9  16      379.80      422.77    151.56 o 
   4   9  16     1049.71     1232.76    166.78 o 
   5   9  16     6811.83     6889.58    149.56 o 
   0  10  16      825.04      960.27    203.32 o 
   1  10  16      342.99      364.93    131.75 o 
   2  10  16      469.88      391.93    129.41 o 
   3  10  16      196.21      284.78    153.05 o 
   4  10  16      125.84      309.58    171.96 o 
   5  10  16      302.99      353.66    173.75 o 
   0  11  16     1562.30     1501.82    190.84 o 
   1  11  16      504.96      542.16    131.16 o 
   2  11  16     1088.65     1169.00    127.48 o 
   3  11  16      289.75      321.94    142.34 o 
   4  11  16     3860.22     4161.49    163.50 o 
   0  12  16      703.00      768.61    196.50 o 
   1  12  16      265.69      320.22    142.45 o 
   2  12  16      390.99      435.59    154.23 o 
   3  12  16      236.38      295.13    161.65 o 
   0  13  16     3193.97     3151.66    210.29 o 
   1  13  16     6140.89     6116.10    177.60 o 
   2  13  16     6822.43     6844.62    178.34 o 
   1 -12  17      368.29      381.05    173.01 o 
   2 -12  17     1151.28     1108.34    146.87 o 
   1 -11  17      928.99      926.68    153.73 o 
   2 -11  17        7.97      190.32    134.67 o 
   3 -11  17     2075.18     2118.73    163.45 o 
   1 -10  17      295.78      290.95    144.70 o 
   2 -10  17      833.78      740.18    148.71 o 
   3 -10  17     1791.02     1980.65    137.67 o 
   4 -10  17     2240.85     2179.99    155.97 o 
   1  -9  17    14311.89    14291.05    182.59 o 
   2  -9  17     4056.75     4026.29    126.65 o 
   3  -9  17      517.10      612.75    136.16 o 
   4  -9  17     4046.43     3953.16    152.05 o 
   1  -8  17     1005.48     1116.97    144.29 o 
   2  -8  17     1339.29     1251.20    129.04 o 
   3  -8  17     2086.86     2197.23    127.89 o 
   4  -8  17     2714.91     2755.37    152.02 o 
   5  -8  17     1954.73     1811.52    163.37 o 
   1  -7  17    19364.31    19842.74    202.07 o 
   2  -7  17     3045.01     3077.88    135.77 o 
   3  -7  17     2136.34     2020.84    112.43 o 
   4  -7  17    14769.24    14551.41    289.65 o 
   5  -7  17     4638.15     4649.77    153.59 o 
   1  -6  17     1611.53     1743.40    127.14 o 
   2  -6  17     1737.27     1826.59    123.19 o 
   3  -6  17     2721.33     2918.37    146.03 o 
   4  -6  17     2976.15     3008.91    142.12 o 
   5  -6  17     1723.79     1913.71    159.49 o 
   6  -6  17       18.84       31.27    212.24 o 
   1  -5  17    12402.82    12420.36    208.09 o 
   2  -5  17      783.61      957.45    130.53 o 
   3  -5  17      996.86      997.84    117.81 o 
   4  -5  17    12536.31    12616.37    225.44 o 
   5  -5  17     2969.76     3046.04    171.77 o 
   6  -5  17     5477.93     5642.57    245.15 o 
   1  -4  17     2172.44     2235.56    108.68 o 
   2  -4  17     1851.11     1856.33    121.30 o 
   3  -4  17     4235.12     4211.08    124.13 o 
   4  -4  17     3004.81     3117.81    145.85 o 
   5  -4  17      783.89      830.50    129.85 o 
   6  -4  17      798.33      901.78    176.16 o 
   1  -3  17     7507.19     7876.86    141.10 o 
   2  -3  17     3409.59     3669.35    157.18 o 
   3  -3  17    11783.46    11812.66    192.62 o 
   4  -3  17      609.26      608.73    137.55 o 
   5  -3  17     2166.82     2181.48    130.00 o 
   6  -3  17     4197.54     4198.44    179.13 o 
   1  -2  17      567.40      599.79    101.87 o 
   2  -2  17     2911.55     2858.38    132.07 o 
   3  -2  17     4674.10     4624.01    116.16 o 
   4  -2  17     1027.66     1160.70    135.82 o 
   5  -2  17     1253.29     1307.25    150.02 o 
   6  -2  17      893.91      941.43    149.01 o 
   1  -1  17      195.83      246.76    113.94 o 
   2  -1  17    12092.57    12330.02    225.32 o 
   3  -1  17    25107.59    24748.30    270.45 o 
   4  -1  17     4738.52     4765.88    145.75 o 
   5  -1  17     1415.11     1426.92    127.37 o 
   6  -1  17     1051.48     1014.07    151.78 o 
   1   0  17     2034.46     2046.71    124.76 o 
   2   0  17     6224.32     6286.40    128.92 o 
   3   0  17     1914.07     1991.54    143.57 o 
   4   0  17     2031.04     1983.14    126.07 o 
   5   0  17     2451.67     2434.34    122.16 o 
   6   0  17      160.61      207.99    174.20 o 
   7   0  17       15.64      374.11    414.12 o 
   1   1  17      266.11      350.26    110.02 o 
   2   1  17    12131.92    12041.41    167.75 o 
   3   1  17    25227.67    25172.13    243.47 o 
   4   1  17     4612.68     4534.52    162.42 o 
   5   1  17     1418.46     1458.54    140.29 o 
   6   1  17     1053.91      946.41    163.47 o 
   1   2  17      613.21      667.74    133.04 o 
   2   2  17     2943.27     3025.90    157.27 o 
   3   2  17     4790.13     4827.08    150.27 o 
   4   2  17      973.94      947.19    128.93 o 
   5   2  17     1209.11     1196.87    148.51 o 
   6   2  17      963.77     1001.95    147.59 o 
   1   3  17     8025.32     8234.70    134.88 o 
   2   3  17     3210.66     3183.21    123.65 o 
   3   3  17    11355.84    11560.01    211.79 o 
   4   3  17      700.99      820.28    130.99 o 
   5   3  17     2131.88     2314.80    139.23 o 
   6   3  17     4275.88     4228.46    163.01 o 
   1   4  17     2260.26     2325.13    128.04 o 
   2   4  17     1820.27     1988.73    141.80 o 
   3   4  17     4192.96     4091.43    141.51 o 
   4   4  17     3014.77     2962.74    140.53 o 
   5   4  17      782.75      841.86    161.34 o 
   6   4  17      794.58      909.98    159.79 o 
   1   5  17    12974.90    12992.14    168.85 o 
   2   5  17      833.02     1107.91    155.97 o 
   3   5  17      957.35      971.62    126.72 o 
   4   5  17    12776.07    12702.41    168.33 o 
   5   5  17     2950.88     2762.37    169.52 o 
   6   5  17     5660.92     5811.06    222.92 o 
   1   6  17     1539.51     1581.20    132.62 o 
   2   6  17     1797.58     1962.27    140.19 o 
   3   6  17     2722.70     2802.56    128.88 o 
   4   6  17     2912.90     2893.47    142.16 o 
   5   6  17     1679.36     1490.10    148.71 o 
   6   6  17       15.85      129.79    159.00 o 
   1   7  17    18805.27    18454.08    206.37 o 
   2   7  17     2988.21     2944.84    139.72 o 
   3   7  17     2158.35     2213.11    143.02 o 
   4   7  17    14554.98    14921.59    180.09 o 
   5   7  17     4697.44     5028.58    194.97 o 
   1   8  17      995.06     1218.33    137.30 o 
   2   8  17     1351.99     1325.77    121.98 o 
   3   8  17     2075.51     2120.40    129.96 o 
   4   8  17     2610.61     2661.68    153.63 o 
   5   8  17     1971.96     1789.41    171.01 o 
   1   9  17    13889.70    14018.12    266.84 o 
   2   9  17     3964.50     3988.29    152.16 o 
   3   9  17      505.77      549.59    128.56 o 
   4   9  17     3862.25     3935.31    166.50 o 
   1  10  17      312.22      388.25    143.03 o 
   2  10  17      872.02      915.42    145.90 o 
   3  10  17     1709.40     1822.37    165.71 o 
   4  10  17     2296.82     2230.14    169.83 o 
   1  11  17      964.70      983.75    148.45 o 
   2  11  17        2.34       58.52    147.46 o 
   3  11  17     2288.17     2402.94    165.95 o 
   1  12  17      384.60      338.88    158.88 o 
   2  12  17     1170.87     1224.71    162.20 o 
   0 -11  18     3383.37     3549.94    255.41 o 
   1 -11  18     2797.82     3052.86    172.89 o 
   2 -11  18     1926.18     1907.60    160.03 o 
   0 -10  18     2710.49     2608.58    208.98 o 
   1 -10  18     2435.65     2606.87    156.26 o 
   2 -10  18     1650.93     1638.19    170.47 o 
   3 -10  18     1072.68     1055.90    152.87 o 
   0  -9  18     9161.43     9231.94    283.71 o 
   1  -9  18      529.51      543.89    130.34 o 
   2  -9  18     3098.13     2873.48    145.12 o 
   3  -9  18       27.16       77.34    144.18 o 
   4  -9  18      630.85      757.49    152.19 o 
   0  -8  18     5502.99     5568.16    203.26 o 
   1  -8  18     6574.05     6530.79    140.54 o 
   2  -8  18     2636.90     2707.66    147.58 o 
   3  -8  18      288.36      247.53    130.54 o 
   4  -8  18     1554.51     1539.81    132.73 o 
   0  -7  18    16864.32    17872.93    430.24 o 
   1  -7  18      509.23      573.27    121.00 o 
   2  -7  18     1312.42     1419.14    141.27 o 
   3  -7  18      110.50      161.19    124.59 o 
   4  -7  18      312.16      374.05    142.47 o 
   5  -7  18     7898.94     8069.17    187.04 o 
   0  -6  18     5968.70     5732.65    191.54 o 
   1  -6  18     8598.08     8939.36    141.52 o 
   2  -6  18     3965.12     3786.47    121.36 o 
   3  -6  18     1000.84     1061.12    139.65 o 
   4  -6  18      717.36      764.93    138.04 o 
   5  -6  18     1707.69     1829.72    146.65 o 
   0  -5  18     7034.45     7488.30    236.43 o 
   1  -5  18     2092.11     2201.40    110.41 o 
   2  -5  18     3374.29     3402.97    129.68 o 
   3  -5  18      833.85      887.25    144.82 o 
   4  -5  18     1008.55      937.85    132.70 o 
   5  -5  18     5368.03     5168.87    151.95 o 
   0  -4  18     2682.86     2623.06    195.50 o 
   1  -4  18     2966.96     3194.16    139.26 o 
   2  -4  18      981.50     1024.73    125.75 o 
   3  -4  18      352.10      444.32    129.58 o 
   4  -4  18     1091.67      973.69    148.25 o 
   5  -4  18       21.86       88.14    157.47 o 
   6  -4  18      173.61      125.47    293.72 o 
   0  -3  18     4189.25     4276.82    174.57 o 
   1  -3  18     4864.95     5002.88    132.53 o 
   2  -3  18     4834.52     4943.77    125.95 o 
   3  -3  18     1915.88     1930.15    126.21 o 
   4  -3  18     6367.88     6330.48    155.95 o 
   5  -3  18     1363.85     1362.32    155.27 o 
   6  -3  18     1637.69     1807.03    163.59 o 
   0  -2  18     8444.53     8485.23    210.49 o 
   1  -2  18     7505.01     7766.32    145.43 o 
   2  -2  18     2475.51     2568.92    119.35 o 
   3  -2  18      262.16      303.15    111.16 o 
   4  -2  18       74.64      143.79    123.82 o 
   5  -2  18     1822.32     1878.82    149.29 o 
   6  -2  18     2106.20     2251.25    159.14 o 
   0  -1  18     2837.72     2860.10    189.99 o 
   1  -1  18     2191.54     2315.84    119.35 o 
   2  -1  18     7298.80     7468.37    141.09 o 
   3  -1  18     1808.34     1933.94    127.26 o 
   4  -1  18     8891.04     8852.69    159.40 o 
   5  -1  18      257.54      309.90    166.75 o 
   6  -1  18      621.90      688.87    153.58 o 
   0   0  18    16598.27    16922.97    237.15 o 
   1   0  18    10986.19    11110.28    226.82 o 
   2   0  18       10.11      -24.50    132.05 o 
   3   0  18      213.77      165.54    149.20 o 
   4   0  18       20.31      -20.18    157.86 o 
   5   0  18     4917.72     4870.98    164.67 o 
   6   0  18     7973.47     7700.93    191.18 o 
   0   1  18     2955.60     3132.05    188.88 o 
   1   1  18     2036.96     2101.81    142.67 o 
   2   1  18     7128.98     7120.30    132.92 o 
   3   1  18     1777.43     1784.43    126.97 o 
   4   1  18     8679.27     8999.05    161.09 o 
   5   1  18      302.26      465.14    138.61 o 
   6   1  18      659.19      676.79    173.64 o 
   0   2  18     8462.41     8502.23    271.08 o 
   1   2  18     7341.11     7565.58    188.70 o 
   2   2  18     2444.45     2560.66    164.20 o 
   3   2  18      269.25      385.42    149.88 o 
   4   2  18       61.93       47.19    142.50 o 
   5   2  18     1540.39     1539.47    158.23 o 
   6   2  18     1962.96     2367.20    205.80 o 
   0   3  18     4411.94     4387.59    195.00 o 
   1   3  18     4759.27     4720.21    152.04 o 
   2   3  18     4744.78     4879.04    153.71 o 
   3   3  18     1987.93     1961.53    132.55 o 
   4   3  18     6284.15     6213.65    138.97 o 
   5   3  18     1400.96     1513.19    156.36 o 
   6   3  18     1654.54     1759.89    185.74 o 
   0   4  18     2812.25     2956.53    191.67 o 
   1   4  18     2992.79     3338.54    146.28 o 
   2   4  18      876.11      927.78    144.76 o 
   3   4  18      352.61      579.80    140.39 o 
   4   4  18     1024.93      965.32    133.14 o 
   5   4  18       20.93       -1.98    163.06 o 
   6   4  18      207.51      361.55    235.74 o 
   0   5  18     7644.45     7941.11    244.28 o 
   1   5  18     2119.84     2341.18    146.68 o 
   2   5  18     3223.33     3259.10    144.73 o 
   3   5  18      952.53      984.68    144.98 o 
   4   5  18     1029.17      959.32    136.97 o 
   5   5  18     5333.68     5409.75    188.71 o 
   0   6  18     6129.83     5733.40    209.77 o 
   1   6  18     8702.13     8879.92    225.42 o 
   2   6  18     4016.37     4015.57    151.74 o 
   3   6  18     1026.20     1023.17    128.64 o 
   4   6  18      787.72      826.93    137.88 o 
   5   6  18     1732.34     1727.74    172.16 o 
   0   7  18    16869.21    17689.87    598.11 o 
   1   7  18      531.54      581.02    148.71 o 
   2   7  18     1195.95     1364.44    131.23 o 
   3   7  18      137.80      112.97    150.97 o 
   4   7  18      260.86      324.85    133.31 o 
   5   7  18     7988.55     8306.66    199.55 o 
   0   8  18     5529.97     5521.38    335.93 o 
   1   8  18     6550.37     6652.55    146.49 o 
   2   8  18     2675.53     2633.71    144.20 o 
   3   8  18      263.57      288.55    132.38 o 
   4   8  18     1623.17     1782.21    148.55 o 
   0   9  18     9025.38     8844.38    217.30 o 
   1   9  18      521.30      576.86    135.12 o 
   2   9  18     3287.16     3254.24    151.04 o 
   3   9  18       20.13      152.14    170.00 o 
   4   9  18      606.63      664.16    156.29 o 
   0  10  18     2779.61     2717.67    234.79 o 
   1  10  18     2398.83     2520.02    154.19 o 
   2  10  18     1610.47     1491.04    158.18 o 
   3  10  18     1073.53     1085.09    165.41 o 
   0  11  18     3303.57     3435.77    215.78 o 
   1  11  18     2851.45     2920.29    145.88 o 
   2  11  18     2080.95     2047.09    172.13 o 
   1 -10  19      289.33      308.94    162.84 o 
   1  -9  19     3115.03     3317.78    154.08 o 
   2  -9  19     3877.70     3885.69    167.94 o 
   1  -8  19       42.61      103.96    138.48 o 
   2  -8  19     2902.63     3034.53    142.24 o 
   3  -8  19     6114.41     6145.88    158.72 o 
   1  -7  19     2703.97     2617.22    130.47 o 
   2  -7  19       60.54       38.10    138.00 o 
   3  -7  19     1816.90     1794.02    157.52 o 
   4  -7  19      285.97      416.09    140.18 o 
   1  -6  19      104.01      154.49    124.01 o 
   2  -6  19     3959.89     4005.77    163.89 o 
   3  -6  19     5808.99     5766.34    161.06 o 
   4  -6  19     1614.97     1551.08    146.70 o 
   1  -5  19     3301.72     3474.54    132.26 o 
   2  -5  19     4747.22     4954.71    169.54 o 
   3  -5  19     6668.10     6978.94    178.93 o 
   4  -5  19     2008.88     2038.33    166.44 o 
   5  -5  19     1867.10     1904.80    163.64 o 
   1  -4  19      281.05      362.51    131.48 o 
   2  -4  19     1978.61     1976.35    146.41 o 
   3  -4  19     1011.65     1193.17    137.89 o 
   4  -4  19      154.38      212.65    145.00 o 
   5  -4  19      392.05      478.17    167.50 o 
   1  -3  19     2815.86     2774.60    143.90 o 
   2  -3  19     7465.72     7831.36    168.78 o 
   3  -3  19     9567.15     9563.15    146.38 o 
   4  -3  19     2664.69     2580.26    174.09 o 
   5  -3  19     1987.45     2253.19    170.67 o 
   1  -2  19     3438.90     3540.22    124.24 o 
   2  -2  19     1845.26     1787.73    123.48 o 
   3  -2  19     1436.86     1600.96    128.33 o 
   4  -2  19     2959.18     3106.63    181.13 o 
   5  -2  19     1500.59     1566.04    155.14 o 
   1  -1  19     4704.66     4757.99    135.38 o 
   2  -1  19     3870.31     4207.64    145.95 o 
   3  -1  19     5552.39     5656.78    147.67 o 
   4  -1  19     3787.99     3896.43    148.12 o 
   5  -1  19     3279.57     3346.13    138.70 o 
   1   0  19    10908.16    10915.89    203.43 o 
   2   0  19     6800.29     6922.38    129.09 o 
   3   0  19      687.06      790.39    159.75 o 
   4   0  19     3729.68     3759.77    137.42 o 
   5   0  19     1494.46     1527.32    183.05 o 
   1   1  19     4466.17     4425.96    148.04 o 
   2   1  19     3943.41     4070.86    138.35 o 
   3   1  19     5559.68     5466.79    145.11 o 
   4   1  19     3708.28     3780.28    158.75 o 
   5   1  19     3242.33     3271.81    149.22 o 
   1   2  19     3544.46     3667.39    157.49 o 
   2   2  19     1820.67     1851.22    132.46 o 
   3   2  19     1379.61     1427.25    137.65 o 
   4   2  19     2674.73     2830.93    138.08 o 
   5   2  19     1477.00     1466.95    157.82 o 
   1   3  19     2850.62     2986.33    215.56 o 
   2   3  19     7244.53     7247.86    214.98 o 
   3   3  19     9366.18     9330.00    164.51 o 
   4   3  19     2716.67     2588.16    156.89 o 
   5   3  19     2080.01     2204.12    154.96 o 
   1   4  19      245.01      321.45    150.21 o 
   2   4  19     2140.50     2110.95    144.62 o 
   3   4  19     1014.59     1090.17    149.26 o 
   4   4  19      119.37      293.44    150.31 o 
   5   4  19      329.83      370.56    144.56 o 
   1   5  19     3441.55     3532.80    139.57 o 
   2   5  19     4446.75     4576.56    166.49 o 
   3   5  19     6377.46     6528.57    158.14 o 
   4   5  19     2065.01     2036.88    146.38 o 
   5   5  19     1862.83     1905.80    173.00 o 
   1   6  19      106.64      175.98    159.82 o 
   2   6  19     4090.82     4295.50    173.12 o 
   3   6  19     5975.55     6182.34    190.71 o 
   4   6  19     1547.51     1707.10    157.20 o 
   1   7  19     2871.59     2806.90    130.90 o 
   2   7  19       62.44      181.13    146.77 o 
   3   7  19     1877.29     1900.31    165.74 o 
   4   7  19      298.88      402.31    160.86 o 
   1   8  19       32.64      114.92    139.62 o 
   2   8  19     2866.86     3060.04    150.86 o 
   3   8  19     6205.08     6468.22    173.00 o 
   1   9  19     3166.67     3443.63    174.50 o 
   2   9  19     4034.00     4141.69    177.82 o 
   1  10  19      322.77      310.61    141.54 o 
   0  -9  20     1895.57     1990.56    461.13 o 
   0  -8  20        7.78     -158.53    209.75 o 
   1  -8  20     1341.88     1431.13    162.11 o 
   2  -8  20     1353.99     1379.09    155.09 o 
   0  -7  20     2074.46     2208.62    189.42 o 
   1  -7  20      499.00      441.82    137.29 o 
   2  -7  20     1300.25     1269.60    147.42 o 
   3  -7  20      131.93      240.75    150.42 o 
   0  -6  20     1176.08     1229.10    195.76 o 
   1  -6  20     2277.87     2308.85    134.80 o 
   2  -6  20     2463.31     2519.01    138.93 o 
   3  -6  20      929.94     1030.73    139.15 o 
   0  -5  20     3141.82     3297.92    211.96 o 
   1  -5  20     4407.06     4565.80    152.74 o 
   2  -5  20     3089.60     3061.62    164.62 o 
   3  -5  20      361.25      438.36    177.28 o 
   4  -5  20     3064.16     3448.82    178.87 o 
   0  -4  20     5385.87     5606.20    196.55 o 
   1  -4  20      541.02      547.51    117.28 o 
   2  -4  20     1395.53     1384.73    143.99 o 
   3  -4  20      327.45      304.98    173.67 o 
   4  -4  20      409.32      343.54    182.88 o 
   0  -3  20     2319.00     2514.62    214.12 o 
   1  -3  20     6551.58     6823.73    179.63 o 
   2  -3  20     3994.36     4016.97    158.41 o 
   3  -3  20      553.35      615.63    146.64 o 
   4  -3  20     2819.89     3135.73    156.33 o 
   0  -2  20     5929.33     6056.12    218.59 o 
   1  -2  20     1150.25     1219.21    147.91 o 
   2  -2  20     1553.61     1557.67    133.95 o 
   3  -2  20      452.16      391.83    143.31 o 
   4  -2  20      490.05      550.06    179.54 o 
   0  -1  20     6280.52     6332.05    223.12 o 
   1  -1  20      911.29      930.20    147.62 o 
   2  -1  20     3637.47     3643.49    137.72 o 
   3  -1  20     3889.71     4014.99    158.91 o 
   4  -1  20      955.18      969.10    163.38 o 
   0   0  20     5518.18     5887.95    264.18 o 
   1   0  20     1545.89     1586.23    137.12 o 
   2   0  20     2164.28     2087.90    149.64 o 
   3   0  20      284.02      354.99    141.04 o 
   4   0  20      198.51      227.08    131.76 o 
   0   1  20     6105.59     6119.96    228.56 o 
   1   1  20     1031.49     1094.45    180.17 o 
   2   1  20     3704.73     3875.40    144.76 o 
   3   1  20     3795.15     3859.79    174.10 o 
   4   1  20      936.98     1059.16    152.82 o 
   0   2  20     5907.59     6021.68    272.08 o 
   1   2  20     1102.75     1074.98    149.51 o 
   2   2  20     1635.37     1764.84    164.26 o 
   3   2  20      425.00      393.82    134.57 o 
   4   2  20      556.31      622.20    151.75 o 
   0   3  20     2092.00     2212.47    207.99 o 
   1   3  20     6614.39     7197.56    186.96 o 
   2   3  20     3901.70     4019.54    170.64 o 
   3   3  20      477.69      622.43    134.20 o 
   4   3  20     2646.11     2966.80    172.06 o 
   0   4  20     5135.76     5244.45    262.94 o 
   1   4  20      563.99      733.80    178.94 o 
   2   4  20     1505.91     1513.95    165.92 o 
   3   4  20      285.57      375.10    136.72 o 
   4   4  20      360.58      424.69    141.12 o 
   0   5  20     3147.83     3095.39    222.49 o 
   1   5  20     4094.67     4058.93    173.92 o 
   2   5  20     3088.17     3107.52    174.81 o 
   3   5  20      346.35      355.76    155.04 o 
   4   5  20     2999.30     3269.33    171.09 o 
   0   6  20     1111.14     1240.73    270.54 o 
   1   6  20     2263.51     2312.26    154.89 o 
   2   6  20     2552.91     2493.86    167.87 o 
   3   6  20      945.93     1026.33    168.36 o 
   0   7  20     2085.51     2228.28    204.89 o 
   1   7  20      480.11      567.42    144.54 o 
   2   7  20     1555.53     1368.83    155.98 o 
   3   7  20      148.14      278.40    170.84 o 
   0   8  20        6.94      244.16    212.21 o 
   1   8  20     1283.64     1408.98    159.33 o 
   2   8  20     1333.57     1333.93    151.90 o 
   0   9  20     2026.85     2033.92    319.06 o 
   1  -6  21     1971.14     1923.05    161.56 o 
   2  -6  21     1886.63     1953.16    167.78 o 
   1  -5  21     1038.51     1082.81    130.08 o 
   2  -5  21     3086.60     3308.42    138.51 o 
   1  -4  21     3888.09     3725.24    154.59 o 
   2  -4  21     3936.89     3953.60    152.00 o 
   3  -4  21     5861.73     6146.50    197.05 o 
   1  -3  21      940.68     1070.55    132.01 o 
   2  -3  21     3296.20     3085.47    146.55 o 
   3  -3  21     4742.91     4736.49    164.10 o 
   1  -2  21     4597.07     4715.10    146.36 o 
   2  -2  21     1432.43     1588.41    176.06 o 
   3  -2  21     2188.02     2108.16    184.89 o 
   1  -1  21     3261.58     3370.09    160.82 o 
   2  -1  21      555.69      642.83    158.16 o 
   3  -1  21      466.68      504.86    150.36 o 
   1   0  21     4932.75     5078.95    145.08 o 
   2   0  21      188.89      240.92    146.48 o 
   3   0  21        2.86      115.24    141.60 o 
   1   1  21     3246.68     3383.37    150.58 o 
   2   1  21      649.51      633.87    174.84 o 
   3   1  21      491.00      585.59    179.60 o 
   1   2  21     4659.77     4812.85    196.12 o 
   2   2  21     1492.66     1561.79    151.07 o 
   3   2  21     2389.59     2560.80    169.04 o 
   1   3  21      811.54      956.33    156.73 o 
   2   3  21     3395.17     3183.13    166.93 o 
   3   3  21     4706.73     4650.85    203.51 o 
   1   4  21     3763.33     3855.17    163.76 o 
   2   4  21     3878.15     4112.89    219.66 o 
   3   4  21     5989.62     6037.49    171.13 o 
   1   5  21     1041.29     1073.94    177.57 o 
   2   5  21     2879.26     2885.98    171.45 o 
   1   6  21     1823.89     1911.80    149.28 o 
   2   6  21     1876.75     2055.06    152.13 o 
   0  -4  22    10040.17     9733.93    239.45 o 
   1  -4  22     3618.67     3163.01    268.16 o 
   0  -3  22     2070.63     1963.59    190.44 o 
   1  -3  22      716.60      616.82    157.73 o 
   0  -2  22     9760.34    10316.65    214.47 o 
   1  -2  22     3361.14     3601.75    175.73 o 
   2  -2  22     2488.19     2708.94    152.55 o 
   0  -1  22     1100.94     1339.46    234.29 o 
   1  -1  22      420.04      596.80    168.35 o 
   2  -1  22       86.02      148.98    147.25 o 
   0   0  22     1829.04     1841.79    207.94 o 
   1   0  22        5.00       31.57    169.37 o 
   2   0  22     1243.95     1352.47    170.99 o 
   0   1  22     1162.49     1135.39    293.47 o 
   1   1  22      388.98      386.02    169.63 o 
   2   1  22       79.15       96.00    141.65 o 
   0   2  22     9800.31    11226.59    487.64 o 
   1   2  22     3564.86     3658.01    162.59 o 
   2   2  22     2582.76     2567.33    165.52 o 
   0   3  22     1960.33     2054.30    287.14 o 
   1   3  22      707.56      704.50    184.87 o 
   0   4  22     9997.32    10256.84    752.21 o 
                                                 
